# Supplementary material for: The Contributions of Segmental and Suprasegmental Information in Reading Chinese Characters Aloud
Source: PLoS One. 2015 Nov 9;10(11):e0142060. doi: 10.1371/journal.pone.0142060 (PMC4638349; doi:10.1371/journal.pone.0142060)
Supplement: S1 Dataset — (XLSX) [file pone.0142060.s002.xlsx]

## Sheet: 57ms character
* The empty cells suggested the the participants provided incorrect answers, or did not provide any response, or made other noise that triggered the voice key, or did not speak loud enough to trigger the voice key.
	List 1												List 2												List 3												List 4
					Participants												Participants												Participants												Participants
	Item	target	condition	prime	Subject 1	Subject 5	Subject 9	Subject 13	Subject 17	Subject 21			Item	target	condition	prime	Subject 2	Subject 6	Subject 10	Subject 14	Subject 18	Subject 22			Item	target	condition	prime	Subject 3	Subject 7	Subject 11	Subject 15	Subject 19	Subject 23			Item	target	condition	prime	Subject 4	Subject 12	Subject 14	Subject 16	Subject 20
	1	具	S+T+	句	649	705	956	682	804	595			1	具	S+T-	局	567	615	693	598	941	742			1	具	S-T+	视	735	826	607	697	620	752			1	具	S-T-	秋	579	647	650	581	800
	2	封	S+T-	凤	726	729	846	712	734	532			2	封	S-T+	息	500	585	819	625	726	430			2	封	S-T-	明	713		679	618	644	702			2	封	S+T+	峰	654	618	730	557	877
	3	其	S-T+	阳	693	615		695	799	603			3	其	S-T-	互		568	597	700	845	676			3	其	S+T+	齐	643	910	578	666	577	871			3	其	S+T-	气	720	553	974	648	1107
	4	焦	S-T-	洗	706	599	806	648	805	550			4	焦	S+T+	娇	474	640	968	644	837	931			4	焦	S+T-	角	743	755	696	646	650	786			4	焦	S-T+	疏	570	676	715	579	852
	5	丝	S+T+	司	753	652	1006	628		531			5	丝	S+T-	四	518	724	779	735	686	671			5	丝	S-T+	她		676	761	724	678	924			5	丝	S-T-	古	596	631	762	541	901
	6	食	S+T-	室	694	653	894	695	597	632			6	食	S-T+	昨	527	547	696	755	737	689			6	食	S-T-	渐	685	661	574	568	604	664			6	食	S+T+	拾	546	557	986	662	984
	7	填	S-T+	男	750	694	824	578	897	774			7	填	S-T-	抄	451	563	1068	588	806	837			7	填	S+T+	甜	712	685	702	567	609				7	填	S+T-	天	518	579	615	586	803
	8	礼	S-T-	并	623	589	751	687		563			8	礼	S+T+	李		636	739	686	686	703			8	礼	S+T-	丽	700	780	625	590	820	967			8	礼	S-T+	走	571	604	796	711
	9	斤	S+T+	巾	913	693	836	574	867	471			9	斤	S+T-	进	296	647	884	671	831	637			9	斤	S-T+	升	756	842	718	679	708				9	斤	S-T-	宁	761	672	966	662	873
	11	羞	S-T+	聪	758	606	1048	703	804	637			11	羞	S-T-	条	418	683	779	696	881	735			11	羞	S+T+	修	639	673	635	632	523	745			11	羞	S+T-	秀	546	593	795	562	857
	12	需	S-T-	捧	850	587	963	707	740	572			12	需	S+T+	虚	317	652	855	802	646	730			12	需	S+T-	续	737	786	589	708	624	874			12	需	S-T+	轻	470	596	556	585	857
	13	适	S+T+	室	671	675	924	649	663				13	适	S+T-	拾		563	727	981		750			13	适	S-T+	冒	665	622	603	578	729	704			13	适	S-T-	洒	584	642	509	620	1036
	14	兵	S+T-	并	554	726	757	551	648	558			14	兵	S-T+	朱	298	555	904	667	694	686			14	兵	S-T-	表	666	747	629	638	580	792			14	兵	S+T+	冰	562	574	670	659	737
	15	器	S-T+	课	692	661	738	570	698	625			15	器	S-T-	割	451	542	740	634	678	700			15	器	S+T+	泣	643	864	529	719	555	1000			15	器	S+T-	起	609	563	678	606	893
	16	幸	S-T-	光	858	655	1332	659	967				16	幸	S+T+	性	380	609	872	619	800	686			16	幸	S+T-	形	778		577		584	901			16	幸	S-T+	送	592	652	754	622	904
	17	户	S+T+	互	762	644	787	683	712	527			17	户	S+T-	乎	408	663	642	562	776	736			17	户	S-T+	叹	736	761	640	624	639	854			17	户	S-T-	它	525	588	585	672	876
	18	际	S+T-	击	669	640		665	762	596			18	际	S-T+	克	488	581	828	689	736	659			18	际	S-T-	买	663	689	626	659	627	801			18	际	S+T+	计	640	628	599	602	711
	19	支	S-T+	公	700	640	887	652	713	547			19	支	S-T-	无	612	643	940	646	722	692			19	支	S+T+	之	682	751	659	617	648	909			19	支	S+T-	止	640	638		648	1097
	20	钥	S-T-	思		927	1304	583	778				20	钥	S+T+	药		521		711		1009			20	钥	S+T-	咬	1068	836	932		1071				20	钥	S-T+	到		668	1142	783
	22	援	S+T-	院	676	625	847	595	1022	624			22	援	S-T+	甜	475	649	842	700		636			22	援	S-T-	老	622	700	538	644	647	973			22	援	S+T+	原	622	592	620		798
	23	势	S-T+	治	642	617	833	748	711	623			23	势	S-T-	春	402	520	868	765	727	905			23	势	S+T+	室	702		602	551	624	697			23	势	S+T-	实	524	588	652	552	923
	24	谅	S-T-	啄	685	670	815	627	1141	609			24	谅	S+T+	亮	528	590	1090	595	814	629			24	谅	S+T-	梁	707	831	620	673	566	860			24	谅	S-T+	盼	508	604	790	624	716
	26	县	S+T-	先	646	670	668	679	695	538			26	县	S-T+	页	363	614	768	779	778	732			26	县	S-T-	林	687	642	701	426	695	765			26	县	S+T+	线	662	618	506	557	849
	27	尾	S-T+	抢	627	658	761	626	691	555			27	尾	S-T-	其	424	651	604	647	751	568			27	尾	S+T+	委	608	691	592	522	714	786			27	尾	S+T-	胃	546	618		746
	28	疏	S-T-	百	724	636	956	690	822	573			28	疏	S+T+	舒	334	674	999	735	763	649			28	疏	S+T-	竖	636	778	741	653	676				28	疏	S-T+	争	536	696	580	586
	29	赤	S+T+	斥	654	667	837	672	775	561			29	赤	S+T-	吃	453	648	722	613	913	678			29	赤	S-T+	既	730	751	675	670	601	733			29	赤	S-T-	经	597	642	615	573	994
	30	戒	S+T-	姐	685	642	943	650	811	688			30	戒	S-T+	射	301	659	791	703	738	699			30	戒	S-T-	美	671	692	686	533	560	761			30	戒	S+T+	借	615	588	579	883	743
	31	兽	S-T+	脆	705	612	853	677	679	588			31	兽	S-T-	陈	382	539	725	606	810	581			31	兽	S+T+	寿	545	734	703	640	504	514			31	兽	S+T-	收	641	644	637	527	786
	32	盐	S-T-	阵	695	700	895	570	782	573			32	盐	S+T+	言	551	584	699	748	798	669			32	盐	S+T-	烟	682	640	582	599	590	706			32	盐	S-T+	游	646	612	629	645	817
	33	竟	S+T+	净	853	680	797	610	763	539			33	竟	S+T-	精	406	601	846	616	815	663			33	竟	S-T+	淡		797	686	678	599	778			33	竟	S-T-	纯	555	622	674	624	842
	34	制	S+T-	知	850	760	1025	617	723	513			34	制	S-T+	要	564	528	651	622	676	752			34	制	S-T-	网	668	823	638	674	574	862			34	制	S+T+	质	618	584	629	602	785
	35	梭	S-T+	忽	871	915	1031	670	1040				35	梭	S-T-	象		765	960	794		860			35	梭	S+T+	缩	874	674	758	651	841	912			35	梭	S+T-	所	645	804	676	738	1083
	36	恋	S-T-	陡	610	639	813	637	686	583			36	恋	S+T+	炼	425	601	658	655	698	595			36	恋	S+T-	脸	720	775	655	670	522	735			36	恋	S-T+	阅	608	630	634	571	735
	37	寺	S+T+	四	829	775		680	735	333			37	寺	S+T-	丝		755	949	755	853	643			37	寺	S-T+	块		674	848	648	767	947			37	寺	S-T-	扬		834	817	706
	38	域	S+T-	语	693	657	788	567	824				38	域	S-T+	趁	321	622	746	753	937	829			38	域	S-T-	勃	698	719	618	739	715	897			38	域	S+T+	浴	672	636	697	652	749
	39	怜	S-T+	成	719	1143	727	609	774	863			39	怜	S-T-	秀		623	714	747	869	655			39	怜	S+T+	连	755		552	582	630	774			39	怜	S+T-	练	645	661	613	920	978
	40	析	S-T-	冷	641	701	923	657	683	618			40	析	S+T+	西	469	696	825	781	653	729			40	析	S+T-	戏	627	637	660	633		927			40	析	S-T+	香	625	662	673	608	980
	41	宛	S+T+	晚	648	709	1130	536	991	682			41	宛	S+T-	弯	555	943	811	635	843				41	宛	S-T+	伞	758	840	571	628	741	1220			41	宛	S-T-	钱	537	611	666	660	839
	42	额	S+T-	饿		711	763	652	774	628			42	额	S-T+	雷	350	632	621	674	1280	638			42	额	S-T-	秋		723	592	571	624	897			42	额	S+T+	鹅	508	623	883	614
	43	延	S-T+	服	870	701	908	631	789	740			43	延	S-T-	思	527	656	686	678	930	693			43	延	S+T+	严	679	746	629	566	687	817			43	延	S+T-	烟	606	882	665	629	916
	44	杰	S-T-	肉	794	687	889	659		567			44	杰	S+T+	节	473	841	833	697	674	961			44	杰	S+T-	姐	726	865	722	938	616	794			44	杰	S-T+	舌	667	671	649	574	888
	45	祸	S+T+	或	668	736	1007	676	705	544			45	祸	S+T-	活	570	700	1061	614	757	804			45	祸	S-T+	办	683	757	618	644	572	825			45	祸	S-T-	时	521	655	589	578	801
	46	剂	S+T-	鸡	687	754	770	914	1356	577			46	剂	S-T+	这	630	612	783	667	798	666			46	剂	S-T-	封	772	835	800	700	731	840			46	剂	S+T+	季	615	615	731	656	875
	47	恕	S-T+	顿	605	701	881	605		806			47	恕	S-T-	宫	434	558	1027	710		751			47	恕	S+T+	树	662	788	683						47	恕	S+T-	叔	572	759	869	1242
	48	饰	S-T-	知	578	600	775	734	803	564			48	饰	S+T+	室	369	497	751	685	648	720			48	饰	S+T-	时	661	695	624	545	637	691			48	饰	S-T+	就	593	631	565	546	840
	49	虱	S+T+	师	1261	727	856	879					49	虱	S+T-	侍		628	1308	701					49	虱	S-T+	哥	780	820	613	972					49	虱	S-T-	何		708		735
	50	卓	S+T-	捉	849		886	645	823	582			50	卓	S-T+	陈	334	725	727	559		1070			50	卓	S-T-	竖	716	846	707	784	644	939			50	卓	S+T+	浊	585	623	665	738
	51	帚	S-T+	跑	1746		1736	976		835			51	帚	S-T-	阳	651	737	1106	960		829			51	帚	S+T+	肘	725		685						51	帚	S+T-	周			1493
	52	权	S-T-	类	715	655	826	650	729	573			52	权	S+T+	全	282	538	702	581	811	656			52	权	S+T-	劝	688	801	528	665	621	942			52	权	S-T+	存	547	627	669	617	803
	53	限	S+T+	县	663	585	1160	657	691	544			53	限	S+T-	弦	433	685	752	692	814	718			53	限	S-T+	若	658	774	590	688	606	781			53	限	S-T-	环	667	607	617	543	820
	54	枕	S+T-	珍	794	904	888	698		647			54	枕	S-T+	股	357	555	1145	662	811	728			54	枕	S-T-	庞	753	864	657	681	668	774			54	枕	S+T+	诊	529	780	634	730	647
	55	彭	S-T+	斜	640	649	1044	539	846	650			55	彭	S-T-	坚	579	572	848	621	873	761			55	彭	S+T+	朋	632	791	553	737	670	870			55	彭	S+T-	捧	544	572	803	674	906
	56	勿	S-T-	歹	700	719	1118	768	676	549			56	勿	S+T+	务	422	617	626	614	710	567			56	勿	S+T-	武		761	626	647	652	856			56	勿	S-T+	寿	911	587	696	964
	57	昔	S+T+	吸	672	598	707	685		778			57	昔	S+T-	戏		561	792	744	821	607			57	昔	S-T+	班	667		605	621	796	942			57	昔	S-T-	摇	547	726	1233	558	995
	58	汁	S+T-	直	837	666	1291	611	1160	709			58	汁	S-T+	夸	500	581	771	614	735	741			58	汁	S-T-	扫	765	931	665	778	587				58	汁	S+T+	知	700	561	828	640	955
	59	役	S-T+	店	661	642		503		632			59	役	S-T-	罕	391	593	879	587	830	836			59	役	S+T+	亦	685	891	627	778					59	役	S+T-	衣	616	585	693	640	840
	60	毒	S-T-	乖	442	674	897	643	794	563			60	毒	S+T+	独	564	603	858	563		699			60	毒	S+T-	妒	687	780	561	631	757				60	毒	S-T+	伐	570	580	573	558

## Sheet: 57ms pinyin
	List 1												List 2												List 3												List 4
					Participants												Participants												Participants												Participants
	Item	target	condition	prime	1	5	9	13	17	21			Item	target	condition	prime	2	6	10	14	18	22			Item	target	condition	prime	3	7	11	15	19	23			Item	target	condition	prime	4	12	14	16	20
	1	具	S+T-	jú	602	808	675	570	571	552			1	具	S-T+	shì	305	631	563	861	721	588			1	具	S-T-	qiū	651	617	714	646	547	764			1	具	S+T+	jù	613	563	541	589	808
	2	封	S-T+	xī	694	996	600	612	578	475			2	封	S-T-	míng	686	657	421	842	723	783			2	封	S+T+	fēng	593		571	577	627				2	封	S+T-	fèng	707	644	562	591	696
	3	其	S-T-	hù	328	829		671	547	613			3	其	S+T+	qí	430	581	687	673	585	628			3	其	S+T-	qì	632	601	531	454	669	818			3	其	S-T+	yáng	621	882	556	467	764
	4	焦	S+T+	jiāo	592	628	687	536	595	516			4	焦	S+T-	jiăo	447	629	565	640	662	836			4	焦	S-T+	shū	670	652	573	528	606	571			4	焦	S-T-	xĭ	636	647	577	556	770
	5	丝	S+T-	sì	811	612	777	619	578	431			5	丝	S-T+	tā		707	598	735	603	610			5	丝	S-T-	gŭ	556	581	666	598	594	833			5	丝	S+T+	sī	596	631		451	906
	6	食	S-T+	zuó	755	763	610	446	618	475			6	食	S-T-	jiàn	666	659	628	713	789	910			6	食	S+T+	shí	586	637	537	463	612	820			6	食	S+T-	shì	570	631	531	459	808
	7	填	S-T-	chāo	580	712	599	606	692	611			7	填	S+T+	tián	651	808	661	670	769	616			7	填	S+T-	tiān	644	766	708	523	596				7	填	S-T+	nán	694	588	479	505	791
	8	礼	S+T+	lĭ	512	645	709	499	551	551			8	礼	S+T-	lì	501	642	460	647	650	688			8	礼	S-T+	zŏu	627	580	580	518	835	938			8	礼	S-T-	bìng	684	672	518	552	708
	9	斤	S+T-	jìn	612	822	609	540	619	513			9	斤	S-T+	shēng	981	691	612	838	854	611			9	斤	S-T-	níng	671	633	648	601	578	638			9	斤	S+T+	jīn	708	652	567	536	739
	11	羞	S-T-	tiáo	602	627	773	590	621	533			11	羞	S+T+	xiū	580	546	622	701	598	780			11	羞	S+T-	xiù	600	522	560	476	541	672			11	羞	S-T+	cōng	593	618	516	455	870
	12	需	S+T+	xū	706	617	797	583	651	510			12	需	S+T-	xù	771	722	662	756	719	1096			12	需	S-T+	qīng	706	606	770	505	628	709			12	需	S-T-	pěng	657	593	436	662	870
	13	适	S+T-	shí	675	619	611	487	551				13	适	S-T+	mào	479	547	963	761	806	628			13	适	S-T-	să	595	552	526	449	6	658			13	适	S+T+	shì	724	628	486	449	908
	14	兵	S-T+	zhū	633	711	656	527	557	537			14	兵	S-T-	biăo		575	491	693	660	596			14	兵	S+T+	bīng	580	689	635	532	461	598			14	兵	S+T-	bìng	593	607	461	572	866
	15	器	S-T-	gē	538	626	684	597	597	565			15	器	S+T+	qì	451	594	605	721	649	578			15	器	S+T-	qĭ	617	557	562	445	653	705			15	器	S-T+	kè	602	661	546	457	934
	16	幸	S+T+	xìng	739	709	771	580	613	583			16	幸	S+T-	xíng	466	516	668	808	730	565			16	幸	S-T+	sòng	632		572	543	561	703			16	幸	S-T-	guāng	555	572	514	520	837
	17	户	S+T-	hū	486	674	737	590	602	487			17	户	S-T+	tàn	686	721	575	709	663	642			17	户	S-T-	tā	679	584	625	512	525	789			17	户	S+T+	hù	597	604	463	589	786
	18	际	S-T+	kè	624	803	824	528	604	523			18	际	S-T-	măi	568	810	609	883	779	706			18	际	S+T+	jì	575	710	562	578	593	732			18	际	S+T-	jī	674	655	642	550	865
	19	支	S-T-	wú	610	669	668	588	654	575			19	支	S+T+	zhī	325	655	651	706	749	652			19	支	S+T-	zhĭ	617	540	664	542	636	773			19	支	S-T+	gōng	736	804	540	545	722
	20	钥	S+T+	yào		999	757	640	589				20	钥	S+T-	yăo	814	714		894					20	钥	S-T+	dào	715	698		687	1098	749			20	钥	S-T-	sī		611	758	706	1033
	22	援	S-T+	tián	540	770	732	556	672	603			22	援	S-T-	lăo	556	635	611	674		639			22	援	S+T+	yuán	606	351	495	477	654	786			22	援	S+T-	yuàn	686	668	476	600	741
	23	势	S-T-	chūn	535	659	833	493	569	509			23	势	S+T+	shì	620	732	565	779	692	577			23	势	S+T-	shí	584	591	509	442	628	762			23	势	S-T+	zhì	598	642	455	405	701
	24	谅	S+T+	liàng	641	713	591	580	653	590			24	谅	S+T-	liáng	347	666	518	834		781			24	谅	S-T+	pàn	573	605	625	555	512	645			24	谅	S-T-	zhuó	873	569	608	541	870
	26	县	S-T+	yè	539	605	813	602	673	552			26	县	S-T-	lín	465	645	610	769	676	587			26	县	S+T+	xiàn	586	530	800	418	668	699			26	县	S+T-	xiān	631	618	713	562	841
	27	尾	S-T-	qí	563	781	553	454	633	540			27	尾	S+T+	wěi		572	511	772	740	545			27	尾	S+T-	wèi	577	688	560	534	515	616			27	尾	S-T+	qiăng	692	561	580	517	891
	28	疏	S+T+	shū	720	598	733	493	744	541			28	疏	S+T-	shù	1140	606	664	849	911	700			28	疏	S-T+	zhēng	616	569	705	509	1040	860			28	疏	S-T-	băi	823	553	525	699	917
	29	赤	S+T-	chī	641	748	641	501	556	576			29	赤	S-T+	jì	380	626	787	812		752			29	赤	S-T-	jīng	636	601	594	541	1031	653			29	赤	S+T+	chì	672	696	493	555	876
	30	戒	S-T+	shè	692	701	698	628	644	581			30	戒	S-T-	měi	481	703	613	672	752	641			30	戒	S+T+	jiè	642	385	527	536	568	729			30	戒	S+T-	jiě	693	662	575	494	745
	31	兽	S-T-	chén	520	735	685	519	662	523			31	兽	S+T+	shòu	254	544	673	788	709	572			31	兽	S+T-	shōu	597	549	597	537	454	671			31	兽	S-T+	cuì	691	627	469	510	770
	32	盐	S+T+	yán	629	576	665	534	633	683			32	盐	S+T-	yān	376	612	558	684	730	595			32	盐	S-T+	yóu	617	559	516	506	511	748			32	盐	S-T-	zhèn	681	636	541	567	654
	33	竟	S+T-	jīng	590	820	687	679	636	604			33	竟	S-T+	dàn	641	721	648	780	793	733			33	竟	S-T-	chún	628	826	689	617	549	720			33	竟	S+T+	jìng	705	623	648	566	794
	34	制	S-T+	yào	593	729	627	578	577	569			34	制	S-T-	wăng	573	558	579	698	771	710			34	制	S+T+	zhì	608	577	592	507	558	765			34	制	S+T-	zhī	651	580	593	527	716
	35	梭	S-T-	xiàng	743	950	796	587	799	913			35	梭	S+T+	suō		730	640	793		867			35	梭	S+T-	suŏ	668	279	700	544	1002	802			35	梭	S-T+	hū	2191	834	436	645
	36	恋	S+T+	liàn	583	646	554	468	567	550			36	恋	S+T-	liăn	427	626	530	691	695	655			36	恋	S-T+	yuè	687	623	561	481	539	612			36	恋	S-T-	dŏu	615	676	481	572	647
	37	寺	S+T-	sī	674	1097	1167	655	567	555			37	寺	S-T+	kuài		904	855	913	976	982			37	寺	S-T-	yáng	1160	685	983	775	464	817			37	寺	S+T+	sì		671	696	538
	38	域	S-T+	chèn	562	708	757	549	640	583			38	域	S-T-	bó	579	665	568	652	1858	650			38	域	S+T+	yù	568	667	595	532	639	684			38	域	S+T-	yŭ	709	623	637	567	706
	39	怜	S-T-	xiù	557	1075	718	522	644				39	怜	S+T+	lián	680	695	630	699	674	762			39	怜	S+T-	liàn	659	639	527	467	783	624			39	怜	S-T+	chéng	724	630	553	574	793
	40	析	S+T+	xī	535	825	665	461	566	569			40	析	S+T-	xì	547	986	928		876	831			40	析	S-T+	xiāng	613	617	708	559		893			40	析	S-T-	lěng	743	708	478	617	949
	41	宛	S+T-	wān	631	885	715	485	692	549			41	宛	S-T+	săn		1276	715	629	773	854			41	宛	S-T-	qián	484	817	584	570	696	638			41	宛	S+T+	wăn	706	726	618	550	837
	42	额	S-T+	léi	596	648	810	512	610	555			42	额	S-T-	qiū	416	607	544	581	956	709			42	额	S+T+	é		609	502	499	595	677			42	额	S+T-	è	572	587	454	750	820
	43	延	S-T-	sī	639	702	780	582	641	589			43	延	S+T+	yán	352	670	562	750	702	556			43	延	S+T-	yān	610		508	525	510	706			43	延	S-T+	fú	658	588	555	526	670
	44	杰	S+T+	jié	749	578	734	612	626	659			44	杰	S+T-	jiě	569	696	582	713	728	521			44	杰	S-T+	shé	618	731	554	458	598	711			44	杰	S-T-	ròu	605	638	535	614	930
	45	祸	S+T-	huó	574	689	667	595	683	554			45	祸	S-T+	bàn	530	715	499	746	733	584			45	祸	S-T-	shí	622	617	620	429	823	691			45	祸	S+T+	huò	556	604	443	599	847
	46	剂	S-T+	zhè	550	734	732	514	649	614			46	剂	S-T-	fēng	444	660	653	699	776	738			46	剂	S+T+	jì	692	587	543	489	629	647			46	剂	S+T-	jī	695	759	548	542	820
	47	恕	S-T-	gōng	532	1117	688	611	875	648			47	恕	S+T+	shù		641	602	856		755			47	恕	S+T-	shú	536	569	596	405					47	恕	S-T+	dùn	832	584	509	677
	48	饰	S+T+	shì	621	569	746	426	580				48	饰	S+T-	shí	498	546	769	739	738	613			48	饰	S-T+	jiù	615	550	552	466	552	646			48	饰	S-T-	zhī	703	574	584	459	823
	49	虱	S+T-	shì	660	1038	667		1073	654			49	虱	S-T+	gē		686	776	1009					49	虱	S-T-	hé	616	654	1388	575		807			49	虱	S+T+	shī		585		563
	50	卓	S-T+	chén	617		669	543		537			50	卓	S-T-	shù	633	760	652	754		745			50	卓	S+T+	zhuó	623	640	547	560	792	747			50	卓	S+T-	zhuō	619	642	540	604
	51	帚	S-T-	yáng	833		1729	812		790			51	帚	S+T+	zhŏu	431	815	922						51	帚	S+T-	zhōu	655		665	644					51	帚	S-T+	păo	622	592	934
	52	权	S+T+	quán	692	579	779	601	607	459			52	权	S+T-	quàn	474	772	590	619	787	539			52	权	S-T+	cún	593	708	606	546	714	676			52	权	S-T-	lèi	549	615	522	580	848
	53	限	S+T-	xián	497	650	706	499	569	522			53	限	S-T+	ruò	585	695	642	887	514	1206			53	限	S-T-	huán	563	591	652	541	743	687			53	限	S+T+	xiàn	754	557	532	502	780
	54	枕	S-T+	gŭ	742	834	709	595	619	614			54	枕	S-T-	páng	1067	628	836	694	781	876			54	枕	S+T+	zhěn	604	714	556	517	655	683			54	枕	S+T-	zhēn	701	780	549	457	711
	55	彭	S-T-	jiān	520	632	738	494	748	573			55	彭	S+T+	péng	456	588	551	601	1138	646			55	彭	S+T-	pěng	506	795	499	520	766	643			55	彭	S-T+	xié	575	641	489	547	836
	56	勿	S+T+	wù	488	625	588	552	606	560			56	勿	S+T-	wŭ	334	620	600	658		648			56	勿	S-T+	shòu	668	703	650	499	629				56	勿	S-T-	dăi		579	490	530
	57	昔	S+T-	xì	586	655	814	668	620	500			57	昔	S-T+	bān	591	725	648	726	786	723			57	昔	S-T-	yáo	624	666	599	485	541	790			57	昔	S+T+	xī	606	588	532	475	958
	58	汁	S-T+	kuā	616	715	717	567	991				58	汁	S-T-	săo	455	665	522	713	723	837			58	汁	S+T+	zhī	672	546	708	541	580	855			58	汁	S+T-	zhí	824	618	557	537	866
	59	役	S-T-	hăn	624	732	1119	553	691	554			59	役	S+T+	yì	568	740	493	836	776	681			59	役	S+T-	yī	697	744	545	564	630	708			59	役	S-T+	diàn	698	622	586	510	826
	60	毒	S+T+	dú	539	722	701	515	629	528			60	毒	S+T-	dù	612	652	502	652	807	603			60	毒	S-T+	fá	693	543	586	484	732				60	毒	S-T-	guāi	629	612	549	550	914

## Sheet: 100ms character
	List 1												List 2												List 3												List 4
					Participants												Participants												Participants												Participants
	Item	target	condition	prime	101	105	109	113	117	121			Item	target	condition	prime	102	106	110	114	118	122			Item	target	condition	prime	103	107	111	115	119	123			Item	target	condition	prime	104	108	112	116	120	124
	1	具	S+T+	句	833	657	735	573	595	662			1	具	S+T-	局	686	599	624	691	807	764			1	具	S-T+	视	549	1004	741	721	766	567			1	具	S-T-	秋	704	678	742	626		720
	2	封	S+T-	凤	791	713	675	571	658	605			2	封	S-T+	息	427	605	650	643	274	801			2	封	S-T-	明	576	887	854	1305	786	564			2	封	S+T+	峰	751	551	661	608	730	617
	3	其	S-T+	阳	835	670	711	582	633	732			3	其	S-T-	互	437	648		537	334	778			3	其	S+T+	齐	507	839	647	916	665	464			3	其	S+T-	气	754	587	597	510	702	769
	4	焦	S-T-	洗	712	593	602	584	657	611			4	焦	S+T+	娇	597	781	640	569	737	679			4	焦	S+T-	角	612	973	756	889	1078	608			4	焦	S-T+	疏	696	624	808	663	675	642
	5	丝	S+T+	司	847	952	651	532	716	545			5	丝	S+T-	四	596	565	641	824	680	851			5	丝	S-T+	她	696	696	622	984	747	471			5	丝	S-T-	古	601	689	536	629	726	707
	6	食	S+T-	室	985	688	849	529		678			6	食	S-T+	昨	502	716	794	724	480	803			6	食	S-T-	渐	598	1001	567		715	523			6	食	S+T+	拾	679	481	628	622	670	680
	7	填	S-T+	男	818	534	511	615	633				7	填	S-T-	抄	491	664	599		729	675			7	填	S+T+	甜	577	877	811	915	657	484			7	填	S+T-	天	683	573	559		660	751
	8	礼	S-T-	并		580	584	587	346	804			8	礼	S+T+	李	514		600	591	679	749			8	礼	S+T-	丽	535	1073	740		831	480			8	礼	S-T+	走	609	528	680	522	813	700
	9	斤	S+T+	巾	803	580	613	615	672	724			9	斤	S+T-	进	634	643	613	582	625	823			9	斤	S-T+	升	721	1009	816	916	741	580			9	斤	S-T-	宁	826	847	925	704	803	701
	11	羞	S-T+	聪	992	789	736	578	243	605			11	羞	S-T-	条	541	643	720	569	608	710			11	羞	S+T+	修	506	881	751	949	756	492			11	羞	S+T-	秀	624	560	741		957	770
	12	需	S-T-	捧	890	714	654	546	373	834			12	需	S+T+	虚	454	512	630	900	306	841			12	需	S+T-	续	538	1047	691	1344	714	429			12	需	S-T+	轻	609	568	845	586		665
	13	适	S+T+	室	815	464	701	622	628	832			13	适	S+T-	拾	494	556	671	721	561	854			13	适	S-T+	冒	593	762	745	1322	613				13	适	S-T-	洒	658	570	620	804	795	819
	14	兵	S+T-	并	702	557	589	566		630			14	兵	S-T+	朱	582	533	629	571	714	699			14	兵	S-T-	表	608	927	797	958	713	613			14	兵	S+T+	冰	666	650	570	518	764	545
	15	器	S-T+	课	828	648	675		392	717			15	器	S-T-	割	558	559	702	570	599	660			15	器	S+T+	泣	547	711	665	726	732	345			15	器	S+T-	起	609	559	589	614	830	686
	16	幸	S-T-	光	844	701	704	535		712			16	幸	S+T+	性	437	758	673	566	628	636			16	幸	S+T-	形	617	843	701	993	725	309			16	幸	S-T+	送	586	557	696	636	883	634
	17	户	S+T+	互	921	694	662	485	336	571			17	户	S+T-	乎	521	543	583	531	589	629			17	户	S-T+	叹	529	818	770	767	917	464			17	户	S-T-	它	655	704	679	691	819	651
	18	际	S+T-	击	698	624	659	577	755				18	际	S-T+	克	631	568	653	637	701	718			18	际	S-T-	买	606	824	733	1155	821	598			18	际	S+T+	计	736	623	660	689	786	624
	19	支	S-T+	公	864	581	668	647	677	760			19	支	S-T-	无	566	592	566	739	655	777			19	支	S+T+	之	554	904	781	776	637	586			19	支	S+T-	止	688	574	650	646	735	976
	20	钥	S-T-	思	803		661			587			20	钥	S+T+	药			682	673		827			20	钥	S+T-	咬	1006				1065				20	钥	S-T+	到	662	594	801	974		1530
	22	援	S+T-	院	733	531	564	640	707	678			22	援	S-T+	甜	528	593	508	662	646	704			22	援	S-T-	老	565	702	695	866	680				22	援	S+T+	原	658	781	711	790	800	679
	23	势	S-T+	治	791	679	807	530	714	1152			23	势	S-T-	春	470	490	738	657	567	870			23	势	S+T+	室	549	804	753	737	827	473			23	势	S+T-	实	655		547	659	835	703
	24	谅	S-T-	啄	857	614	587	599	605	638			24	谅	S+T+	亮	551	542	621	542	601	727			24	谅	S+T-	梁	471	909	685	926	883	599			24	谅	S-T+	盼	644	572	727	644	709	665
	26	县	S+T-	先	658	722	646	541	785	692			26	县	S-T+	页	634		504	785	666	694			26	县	S-T-	林	554	860	860	892	712	441			26	县	S+T+	线	746	523	565	630	847	582
	27	尾	S-T+	抢	700	549	600	644	614	644			27	尾	S-T-	其	503	478	559	550	577	670			27	尾	S+T+	委	571	822	768	887	843	481			27	尾	S+T-	胃	668	541	614	620	708	528
	28	疏	S-T-	百	880	701	645	537	652	1618			28	疏	S+T+	舒	525	491	705	627	689	801			28	疏	S+T-	竖	704	822	632	1414	676	484			28	疏	S-T+	争	619	537	793			873
	29	赤	S+T+	斥	885	597	587	570	645	526			29	赤	S+T-	吃	518	529	661	673	562	756			29	赤	S-T+	既	599	871	664	798	750	577			29	赤	S-T-	经	629	556	610		803	770
	30	戒	S+T-	姐	717	651	623	548	707	812			30	戒	S-T+	射	637	632	706	1053	728	794			30	戒	S-T-	美	569	958	772	816	656	564			30	戒	S+T+	借	700	491	615	591	764
	31	兽	S-T+	脆	851	694	761	577	551	703			31	兽	S-T-	陈	436	661	648	561	650	751			31	兽	S+T+	寿	565	1057	572	1042	720	456			31	兽	S+T-	收	570	517	594	620	694	676
	32	盐	S-T-	阵	782	568	586	563	691	650			32	盐	S+T+	言	617	494			542	706			32	盐	S+T-	烟	621	901	710	1004	687	551			32	盐	S-T+	游	763	546	687	641	678	520
	33	竟	S+T+	净	835	678	678	523	289	560			33	竟	S+T-	精	629	602	610	563	680	741			33	竟	S-T+	淡	548	802	724	992	661	582			33	竟	S-T-	纯	688	598	813	556	879	717
	34	制	S+T-	知	730	652	788	531	555	709			34	制	S-T+	要	515	591	595	543	621	737			34	制	S-T-	网	512	790	682	798	811	553			34	制	S+T+	质	631	518	606	580	720	677
	35	梭	S-T+	忽	765	798	683	677	695	490			35	梭	S-T-	象	719	764	699	745	682	776			35	梭	S+T+	缩	630	1051	864	1088	828	532			35	梭	S+T-	所	671	630	898	765	1036	1146
	36	恋	S-T-	陡	793	633	616	609	585	983			36	恋	S+T+	炼	584	568	543	553	572	784			36	恋	S+T-	脸	509	863	777	753	790	465			36	恋	S-T+	阅	673	606	669	627	657	632
	37	寺	S+T+	四	982	598	652	624		996			37	寺	S+T-	丝	512	609	680		719	914			37	寺	S-T+	块	562	896	846	1881	833	424			37	寺	S-T-	扬	683	636	816	1154	873	735
	38	域	S+T-	语	766	547	798	624	687	656			38	域	S-T+	趁	658	595	613	745	787	740			38	域	S-T-	勃	592	870	706	767	838	530			38	域	S+T+	浴	736	484	647	777		644
	39	怜	S-T+	成	809	707	590	655	652	601			39	怜	S-T-	秀	505	590	626	658	607	652			39	怜	S+T+	连	542	1069	777	767	831	494			39	怜	S+T-	练	747	717	639		848	619
	40	析	S-T-	冷	805	655	738	596	760	722			40	析	S+T+	西	506	541	641	691	494	692			40	析	S+T-	戏	514	802	662	889	722	480			40	析	S-T+	香	661	486			925	836
	41	宛	S+T+	晚	741	581	595	451	595	572			41	宛	S+T-	弯	533	680	587	543	531	659			41	宛	S-T+	伞	531	1165	723	778	775	553			41	宛	S-T-	钱	611	543	741		823	634
	42	额	S+T-	饿	906	565	705	657	715	951			42	额	S-T+	雷	490	542	654	622	763	636			42	额	S-T-	秋	519	813	696	813	657	566			42	额	S+T+	鹅		641	565	723	950	721
	43	延	S-T+	服	1048	576	530	660	768	712			43	延	S-T-	思	572	548	660	598	621	724			43	延	S+T+	严	555	1011	803		823	521			43	延	S+T-	烟	675	602	598	656	872	626
	44	杰	S-T-	肉	948	645	689	650	749	662			44	杰	S+T+	节	618	653	724	582	663	744			44	杰	S+T-	姐	579	922	920	992	772	554			44	杰	S-T+	舌	713	828	686	645	695	695
	45	祸	S+T+	或	778	630	932		528	653			45	祸	S+T-	活	493	593	669	589	605	705			45	祸	S-T+	办	532	766	718	771	795	447			45	祸	S-T-	时	670	639	703	640	764	708
	46	剂	S+T-	鸡	915	720	669	663	680	491			46	剂	S-T+	这	607	841	627						46	剂	S-T-	封	586	865	723		894				46	剂	S+T+	季	745	516	688	615	745	634
	47	恕	S-T+	顿	864	626	713		625	720			47	恕	S-T-	宫	510	504	672	712	659				47	恕	S+T+	树	617	1119	695	946	621				47	恕	S+T-	叔	661	528	737			782
	48	饰	S-T-	知	812	620	735	528	625	702			48	饰	S+T+	室	507	603	705	698	551	793			48	饰	S+T-	时	634	791	652	899	770	473			48	饰	S-T+	就	618	493	621	645		694
	49	虱	S+T+	师	956	678	812	555		505			49	虱	S+T-	侍	531	753	521	721	653	843			49	虱	S-T+	哥	602	1170	672		803	616			49	虱	S-T-	何	611	661	801	2496		703
	50	卓	S+T-	捉	842	628	879	552	459	641			50	卓	S-T+	陈	536	648	604	572	821	709			50	卓	S-T-	竖	549	901	737	1006	797	429			50	卓	S+T+	浊	571	555	637	672	887	728
	51	帚	S-T+	跑	957	758	732	1067					51	帚	S-T-	阳	903								51	帚	S+T+	肘	716	1238	847		1209				51	帚	S+T-	周	707	626		701
	52	权	S-T-	类	739	584	703	576	505	552			52	权	S+T+	全	489	622	629	529	643	716			52	权	S+T-	劝	518	798	656	1049	718	535			52	权	S-T+	存	609	601	747	632	791	642
	53	限	S+T+	县	893	686	784	504	350	645			53	限	S+T-	弦	411	574	659	508	635	750			53	限	S-T+	若	595	710	722	925	743	471			53	限	S-T-	环	653	558	578	643	703	641
	54	枕	S+T-	珍	785	643	628	581	581	866			54	枕	S-T+	股	622	599	572	607	674	657			54	枕	S-T-	庞	633	819	798	1243	766	626			54	枕	S+T+	诊	698	541	650	478	700	614
	55	彭	S-T+	斜	706	495	586	688	658	1264			55	彭	S-T-	坚	509	539	590	598	703	655			55	彭	S+T+	朋	576	1189	723	769	683	522			55	彭	S+T-	捧	634	533	765	639	851	699
	56	勿	S-T-	歹		602	767	590	737	713			56	勿	S+T+	务	474	499	586		680	731			56	勿	S+T-	武	565	877	667	658	770				56	勿	S-T+	寿	603	593	713	671	1235
	57	昔	S+T+	吸	734	701	713	519	749				57	昔	S+T-	戏	668	556	666	679	560	567			57	昔	S-T+	班	507	790	723	839	799	579			57	昔	S-T-	摇	615	596	647	544	806	898
	58	汁	S+T-	直	889	625	752	593	585	519			58	汁	S-T+	夸	513	768	662	609	643	762			58	汁	S-T-	扫	636	851	672	1101	779	556			58	汁	S+T+	知	621	576	639	756	719	657
	59	役	S-T+	店	749	628	573	559	724	556			59	役	S-T-	罕	554	691	614	614	653	707			59	役	S+T+	亦	605	879	716	918	803	576			59	役	S+T-	衣	613	639	695	665	1178	623
	60	毒	S-T-	乖	703	724	604	599	696	674			60	毒	S+T+	独	517	481	609	571	627	639			60	毒	S+T-	妒	599	806	762	778	636				60	毒	S-T+	伐	674	550	694	601	666	606

## Sheet: 100ms pinyin
	List 1												List 2												List 3												List 4
					Participants												Participants												Participants												Participants
	Item	target	condition	prime	101	105	109	113	117	121			Item	target	condition	prime	102	106	110	114	118	122			Item	target	condition	prime	103	107	111	115	119	123			Item	target	condition	prime	104	108	112	116	120	124
	1	具	S+T-	jú	661	636	671		733	679			1	具	S-T+	shì	553	635	472	586	644	764			1	具	S-T-	qiū	697	802	768	1217	731	798			1	具	S+T+	jù	605	620	753	574	690	620
	2	封	S-T+	xī	702	605	711	629	784				2	封	S-T-	míng	596	541	678	590	978	667			2	封	S+T+	fēng	783	921	872	1685	708	841			2	封	S+T-	fèng	486	683	826	658	880	594
	3	其	S-T-	hù	711	654	554	566	750	540			3	其	S+T+	qí	514	458	692	858	618	661			3	其	S+T-	qì	636	732	738	714	555	1038			3	其	S-T+	yáng	647	536	631	606	864	589
	4	焦	S+T+	jiāo	763	635	599	675	744	581			4	焦	S+T-	jiăo	413	534	637	565	649	669			4	焦	S-T+	shū	837	824	927	679	698	791			4	焦	S-T-	xĭ	656	629	646	880	669	552
	5	丝	S+T-	sì	861	669	516	548	877				5	丝	S-T+	tā	512	593	670	781	741	638			5	丝	S-T-	gŭ	784		745	799	639				5	丝	S+T+	sī	576	599	503	672	903	775
	6	食	S-T+	zuó	1021	566	733	526	705	612			6	食	S-T-	jiàn	530	482	685	594	604	708			6	食	S+T+	shí	822	836	629	678	584	626			6	食	S+T-	shì	627	565	547	656	961	736
	7	填	S-T-	chāo	721	587	681	659	627	720			7	填	S+T+	tián	531	490	642	581	600	648			7	填	S+T-	tiān	733	867	736	583	545	775			7	填	S-T+	nán	604	679	599	684		691
	8	礼	S+T+	lĭ	645	473	627	519	668	570			8	礼	S+T-	lì	604	513	603	513	644	713			8	礼	S-T+	zŏu	652	761	730	605	736	778			8	礼	S-T-	bìng	638	535	640	565	907	650
	9	斤	S+T-	jìn	676	636	635	655	718	641			9	斤	S-T+	shēng	628	324	633	611	747	693			9	斤	S-T-	níng	1032	886	731	717	676				9	斤	S+T+	jīn	635	785	754	582	850	623
	11	羞	S-T-	tiáo	762	706	599	573	634	639			11	羞	S+T+	xiū	520	496	600	652	663	613			11	羞	S+T-	xiù	750	754	777	666	666	792			11	羞	S-T+	cōng	642	550	725	609	730	665
	12	需	S+T+	xū	873	730	701	570	699	605			12	需	S+T-	xù	685	567	691	540	737	603			12	需	S-T+	qīng	808	801	760	746	753	685			12	需	S-T-	pěng	752	704	791	1046	750	688
	13	适	S+T-	shí	739	647		578	703	609			13	适	S-T+	mào	497	464	637	655	592	823			13	适	S-T-	să		847	701		665	636			13	适	S+T+	shì	617	527	567	658	792	607
	14	兵	S-T+	zhū	670	549	567	562		684			14	兵	S-T-	biăo	543	496	604	547	630	636			14	兵	S+T+	bīng	702	840	741	665	640	833			14	兵	S+T-	bìng	574	1033	632	598	756	587
	15	器	S-T-	gē	751	551	648	690	635	588			15	器	S+T+	qì	313	470	754	746	613	655			15	器	S+T-	qĭ	668	701	727	614	601	765			15	器	S-T+	kè	672	591	644	570	577	581
	16	幸	S+T+	xìng	658	661	566	522	703	625			16	幸	S+T-	xíng	540	574	678	752	648	646			16	幸	S-T+	sòng	877	774	768	671	645	1170			16	幸	S-T-	guāng	652	551	595	552	811	618
	17	户	S+T-	hū	726	544	629	455	650	733			17	户	S-T+	tàn	580	462	436	662	696	675			17	户	S-T-	tā	814	824	964	650	756	635			17	户	S+T+	hù	686	652	588	563	711	528
	18	际	S-T+	kè	758	713	666		1024	665			18	际	S-T-	măi	753	529	1275	615	716	787			18	际	S+T+	jì	802	1004	852	639	718	888			18	际	S+T-	jī	716	618	648	621		728
	19	支	S-T-	wú	759	573	627	606	646	675			19	支	S+T+	zhī	533	561	638	643	561	757			19	支	S+T-	zhĭ	830	854	758	666	772	781			19	支	S-T+	gōng	732	577	853	600	777	682
	20	钥	S+T+	yào	801		699						20	钥	S+T-	yăo		650	704	687					20	钥	S-T+	dào	1086			1865	951				20	钥	S-T-	sī	642	849	895	682	968	557
	22	援	S-T+	tián	663	557	652	645		727			22	援	S-T-	lăo	592	496	636	539	716	763			22	援	S+T+	yuán	767	783	726	492	668				22	援	S+T-	yuàn	670	567	674	606	751	622
	23	势	S-T-	chūn	798	548	710	520	763	695			23	势	S+T+	shì	509	451	696	533	378	673			23	势	S+T-	shí	777	740	654	550	648	610			23	势	S-T+	zhì	604	552	625	639	708	658
	24	谅	S+T+	liàng	635	651	632	648	684	779			24	谅	S+T-	liáng	607	463	661	579	632	773			24	谅	S-T+	pàn	900	836	711	844	711	1097			24	谅	S-T-	zhuó	563	672	1314	621	791	694
	26	县	S-T+	yè	634	727	668	784	751	584			26	县	S-T-	lín	499	422	714	727	755	926			26	县	S+T+	xiàn	614	702	914	721	538	904			26	县	S+T-	xiān	653	621	611	597	701	607
	27	尾	S-T-	qí	614	513	649	575	906	576			27	尾	S+T+	wěi	552	439	536	478	512	626			27	尾	S+T-	wèi	608	769	789	802	809	702			27	尾	S-T+	qiăng	565	566	670	507
	28	疏	S+T+	shū	852	560	638	535	739				28	疏	S+T-	shù	734	537	746	613	682	724			28	疏	S-T+	zhēng	1062	777	616	998	807	1147			28	疏	S-T-	băi	674	572	744		852	591
	29	赤	S+T-	chī	681	577	669	570	607	602			29	赤	S-T+	jì	586	514	762	692	663	879			29	赤	S-T-	jīng	893	748	733	775	690	711			29	赤	S+T+	chì	612	559	559	727	591
	30	戒	S-T+	shè	741	697	610	707	684	654			30	戒	S-T-	měi	597	552	721	652	650	720			30	戒	S+T+	jiè	703	919	740	596	603	730			30	戒	S+T-	jiě	696	530	595	572	866	583
	31	兽	S-T-	chén	751	533	663	658	696	567			31	兽	S+T+	shòu	537	535	638	600	623	749			31	兽	S+T-	shōu	776	746	693	776	624	605			31	兽	S-T+	cuì	672	649	702	590	827
	32	盐	S+T+	yán	667	534	576	511	652	645			32	盐	S+T-	yān	594	462	571	556	623	640			32	盐	S-T+	yóu	707	906	758	600	641	645			32	盐	S-T-	zhèn	685	658	627	581	920	574
	33	竟	S+T-	jīng	693	694	651	677	794	698			33	竟	S-T+	dàn	682	580	723	543	782	765			33	竟	S-T-	chún	874	936	1013	737	738	1536			33	竟	S+T+	jìng	688	594	912	641	1023	628
	34	制	S-T+	yào	784	635	605	612	640	739			34	制	S-T-	wăng	627	551	637	617	624	703			34	制	S+T+	zhì	793	760	746	672	646	768			34	制	S+T-	zhī	709	546	660	553	880
	35	梭	S-T-	xiàng	846	707	779	544	705				35	梭	S+T+	suō	691	589	736	666	694	807			35	梭	S+T-	suŏ	1058	825	965	678	598	1188			35	梭	S-T+	hū		712	1085	653	823	499
	36	恋	S+T+	liàn	700	587	554	608	644	677			36	恋	S+T-	liăn		483	626	517	588	721			36	恋	S-T+	yuè		875	856	638	707	744			36	恋	S-T-	dŏu	682	602	645	600	789	605
	37	寺	S+T-	sī	844	886	658	619					37	寺	S-T+	kuài	881	604	715	784	1095				37	寺	S-T-	yáng	1023	731	870	834	757	1286			37	寺	S+T+	sì	781	1262	816		1009	576
	38	域	S-T+	chèn	650	644	664	613	676	685			38	域	S-T-	bó	981	529	472	572		687			38	域	S+T+	yù	620	852	747	587	857	686			38	域	S+T-	yŭ	720	536	827	546	733	630
	39	怜	S-T-	xiù	769	618	568	547	828	712			39	怜	S+T+	lián	747	486	857	574	705	622			39	怜	S+T-	liàn	865	993	860	678	726	1053			39	怜	S-T+	chéng	665	570		794	917	627
	40	析	S+T+	xī	870	849	711	769	823	801			40	析	S+T-	xì	704	660	776	738	745	748			40	析	S-T+	xiāng		867	799	1362	714				40	析	S-T-	lěng	955	1222		978		628
	41	宛	S+T-	wān	734	705	618	599	660	593			41	宛	S-T+	săn	653	469	622	603	804	696			41	宛	S-T-	qián	644	804	1185	928	766				41	宛	S+T+	wăn	628	586	650		803	657
	42	额	S-T+	léi		594	684	575	676	669			42	额	S-T-	qiū	639	544	628	611	743	649			42	额	S+T+	é	678	802	681	612	566	761			42	额	S+T-	è	600	563	624	531	900	615
	43	延	S-T-	sī	736	531	594	629	645	754			43	延	S+T+	yán	640	510	597	655	568	621			43	延	S+T-	yān	653	870	748	708	655	994			43	延	S-T+	fú	646	552		613	925	755
	44	杰	S+T+	jié	870	568	682	694	703	603			44	杰	S+T-	jiě	602	573	589	606	647	690			44	杰	S-T+	shé	850	944	787	703	702	746			44	杰	S-T-	ròu	685	687	596	637	815	606
	45	祸	S+T-	huó	816	587	745	534	718				45	祸	S-T+	bàn	623	533	653	635	722	652			45	祸	S-T-	shí	780	915	838	577	870	1190			45	祸	S+T+	huò	688	579	644	584	765	515
	46	剂	S-T+	zhè	887	683	593		754	693			46	剂	S-T-	fēng	717	521	653	671	739	744			46	剂	S+T+	jì	695	911	781	600	685	791			46	剂	S+T-	jī	695	549	634	571	778
	47	恕	S-T-	gōng	742	632	689	614	925	807			47	恕	S+T+	shù	696	449	451	556	670				47	恕	S+T-	shú	971	802	792	731	618	897			47	恕	S-T+	dùn		997	739			651
	48	饰	S+T+	shì	768	527	652	528	588	644			48	饰	S+T-	shí	598	444	695	741	320	785			48	饰	S-T+	jiù	921	741	613	925	693	701			48	饰	S-T-	zhī	586	496	616	800	692	619
	49	虱	S+T-	shì		683	1562	700	755	753			49	虱	S-T+	gē	694	517	763	611	753				49	虱	S-T-	hé	937	1509	769	1362	757	1561			49	虱	S+T+	shī	617	824	846			507
	50	卓	S-T+	chén	783	662	683	626	757				50	卓	S-T-	shù	528	600	521	582	743	629			50	卓	S+T+	zhuó	641		759	702	728				50	卓	S+T-	zhuō	692	607	678	620	911	550
	51	帚	S-T-	yáng	775		1626						51	帚	S+T+	zhŏu	1474				1264				51	帚	S+T-	zhōu	855	1111	1013		743				51	帚	S-T+	păo	1040	913		710		840
	52	权	S+T+	quán	817	563	543	497	836	594			52	权	S+T-	quàn	521	582	612	581	658	701			52	权	S-T+	cún	603	785	704	663	604	718			52	权	S-T-	lèi	644	543	726	572	873	588
	53	限	S+T-	xián	810	703	737	556	749	650			53	限	S-T+	ruò	607	528	617	600	724	682			53	限	S-T-	huán	724	660	667	666	661	875			53	限	S+T+	xiàn	720	501	701	933	766	595
	54	枕	S-T+	gŭ	749	595	656		710	614			54	枕	S-T-	páng	652	570	647	577	721	830			54	枕	S+T+	zhěn	870	696	1172	769	675	833			54	枕	S+T-	zhēn	695	604	618	558	873	653
	55	彭	S-T-	jiān	638	592	539	510	723	703			55	彭	S+T+	péng	520	433	556	512	535	674			55	彭	S+T-	pěng	608	800	680	1033	782	795			55	彭	S-T+	xié	635	581	693	576	697	635
	56	勿	S+T+	wù	726	713	1107	529	633	596			56	勿	S+T-	wŭ	579	461	462	541	687	704			56	勿	S-T+	shòu	652	869	901		681	957			56	勿	S-T-	dăi	616	656	857	543	805	691
	57	昔	S+T-	xì	864	782	723	570	809	702			57	昔	S-T+	bān	499	503	498	820	666	685			57	昔	S-T-	yáo	679	796	743	2752	655	950			57	昔	S+T+	xī	614	588	583	697		580
	58	汁	S-T+	kuā	766	638	684	564	749	694			58	汁	S-T-	săo	623	563	640	672	752	835			58	汁	S+T+	zhī	849	852	850	648	766	719			58	汁	S+T-	zhí	867	661	631	638	947	608
	59	役	S-T-	hăn	668	585		640	877	658			59	役	S+T+	yì	648	507	682	515	665	718			59	役	S+T-	yī	1185	957	855	1137	829				59	役	S-T+	diàn	683	686	1080	585	891	643
	60	毒	S+T+	dú	645	572	567	525	655	615			60	毒	S+T-	dù	610	478	624	690	734	711			60	毒	S-T+	fá	683	801	802	606	629	991			60	毒	S-T-	guāi	641	708	656	562	948	565

## Sheet: 200ms character
	List 1												List 2												List 3												List 4
					Participants												Participants												Participants												Participants
	Item	target	condition	prime	1	5	9	13	17	25			Item	target	condition	prime	2	6	10	14	18	28			Item	target	condition	prime	7	11	15	21	23	26			Item	target	condition	prime	4	8	12	20	22	24	27
	1	具	S+T+	句	447	567	576	490	662	902			1	具	S+T-	局	816	632	430	717	678	542			1	具	S-T+	视	654	241	676	520		679			1	具	S-T-	秋	710	612	484	507	619	507	624
	2	封	S+T-	凤	584	510	647	488	765	831			2	封	S-T+	息	558	719	614	469	760	558			2	封	S-T-	明	610	498	502	638	543	609			2	封	S+T+	峰	803	234		334	699	476	718
	3	其	S-T+	阳	570	701	459	518	733	735			3	其	S-T-	互	580	604	541	534		554			3	其	S+T+	齐	633	432	642	557	492	591			3	其	S+T-	气	617	585	489	550	650	476	638
	4	焦	S-T-	洗	570	697	561	542	865	909			4	焦	S+T+	娇	547	696	594	566	784	626			4	焦	S+T-	角	702	469	177	706	596	678			4	焦	S-T+	疏	770	549	534	536	697	533	752
	5	丝	S+T+	司	570	682		386	648	845			5	丝	S+T-	四	496	778	533	438	689	577			5	丝	S-T+	她	685	477	633	622	580	649			5	丝	S-T-	古	855	528	467	448	598	487	601
	6	食	S+T-	室	539	617	542	491	700	815			6	食	S-T+	昨	533	600	498		732	601			6	食	S-T-	渐	662	430	598	466	543	572			6	食	S+T+	拾	606	592	473		590	469	581
	7	填	S-T+	男	576	711		514	733	864			7	填	S-T-	抄	628	613	551	601	739	663			7	填	S+T+	甜	638	499	479	594	520	668			7	填	S+T-	天	674	1082		525	699	560	577
	8	礼	S-T-	并	508	678	561	523	678	706			8	礼	S+T+	李	649	786	516	463	698	571			8	礼	S+T-	丽	671	521	641	668	557	686			8	礼	S-T+	走		619	587	527	688	478	358
	9	斤	S+T+	巾	585	674	412	492	684	798			9	斤	S+T-	进	632	592	565	586	727	681			9	斤	S-T+	升	794	502	658	566	630	774			9	斤	S-T-	宁	721	873	520	1021	717		557
	11	羞	S-T+	聪	525	489	273	503	610	791			11	羞	S-T-	条	598	787	580	480	747	548			11	羞	S+T+	修	668	433	696	555	546	698			11	羞	S+T-	秀	688	519	486	507	655	473	559
	12	需	S-T-	捧	527	627	551	472	606	765			12	需	S+T+	虚	558	758	475	489	725	591			12	需	S+T-	续	763	460	623	508	603	655			12	需	S-T+	轻	742	642	540	485	575	458	619
	13	适	S+T+	室	546	626	516	400	650	672			13	适	S+T-	拾	601	569	430	455	763				13	适	S-T+	冒	631		551	619	570	651			13	适	S-T-	洒	661	744	481	559	651	528	688
	14	兵	S+T-	并	563	705	637	488	724	779			14	兵	S-T+	朱	692	647	570	590	696	655			14	兵	S-T-	表	601	537	700	595	543	691			14	兵	S+T+	冰	642	538	547	451	579	478	656
	15	器	S-T+	课	513	652	614	303	694	757			15	器	S-T-	割	548		531	318	609	578			15	器	S+T+	泣	614	240	572	560	573	656			15	器	S+T-	起	627	622	490	581	595	462	647
	16	幸	S-T-	光		605	534	476	663	705			16	幸	S+T+	性	524	651	488	480		580			16	幸	S+T-	形	626	410	532	576	557	557			16	幸	S-T+	送	683	651	506	633	575	445	827
	17	户	S+T+	互	497	231	552	402	851	801			17	户	S+T-	乎	590	682	497		704	568			17	户	S-T+	叹	731	270	665	569	534	603			17	户	S-T-	它	658	603	537	529	529	522	559
	18	际	S+T-	击	583	651	578		562	864			18	际	S-T+	克	615	654	600	631	788	601			18	际	S-T-	买	685	448	662	628	571	654			18	际	S+T+	计	767	444	517	494	648	526	627
	19	支	S-T+	公	541	642	390	512	734	714			19	支	S-T-	无	637	624	546	523	614	482			19	支	S+T+	之	756	452	587	607	565	679			19	支	S+T-	止	731	558	538	551	559	454	732
	20	钥	S-T-	思			618	545	1032	916			20	钥	S+T+	药	690	668	765	489		631			20	钥	S+T-	咬	733	541		639					20	钥	S-T+	到			616	863	931	686
	22	援	S+T-	院	610	734		595	767	851			22	援	S-T+	甜	606	748	537	350	621	612			22	援	S-T-	老	706	515	732	595	557	761			22	援	S+T+	原	577	601		570	647	551	643
	23	势	S-T+	治	531	667	283	402	638	755			23	势	S-T-	春	519	576	443	489	751	612			23	势	S+T+	室	621	274	573	482	529	602			23	势	S+T-	实	755		477	512	572	426	565
	24	谅	S-T-	啄	534	739	493	495	661	817			24	谅	S+T+	亮	589	673	501	483	773	578			24	谅	S+T-	梁	646	550	722	641	625	793			24	谅	S-T+	盼		570	557	507	659	499	540
	26	县	S+T-	先	532	669	615	487	798	828			26	县	S-T+	页	632	625	589	492	649	634			26	县	S-T-	林	822	473	585	795	533	1037			26	县	S+T+	线	462	531	552	589	549	546	452
	27	尾	S-T+	抢	594	831	589	446	639	723			27	尾	S-T-	其	644	631	562	472		636			27	尾	S+T+	委	748	485	662	639	525	701			27	尾	S+T-	胃	642	712		528	649	571	538
	28	疏	S-T-	百	541	237	543	472	627	731			28	疏	S+T+	舒	524	605	524	460	676	611			28	疏	S+T-	竖	727	460	659	621	530	640			28	疏	S-T+	争	786	481	485	538	588	465	596
	29	赤	S+T+	斥	539	551	535	530	638	821			29	赤	S+T-	吃	528	706	431	491	688	605			29	赤	S-T+	既	639	572	658	634	551	670			29	赤	S-T-	经	750	561	479	534	551	460	583
	30	戒	S+T-	姐	540	730	555	531	691	768			30	戒	S-T+	射	614	701	561	593	757	617			30	戒	S-T-	美		471	683	646	592	662			30	戒	S+T+	借	743	434	501	538	632	469	669
	31	兽	S-T+	脆	544	643	562	393	615	713			31	兽	S-T-	陈	500	670	411	532	790	571			31	兽	S+T+	寿	597	358	579	566	540	500			31	兽	S+T-	收	660	532	482	489	572	540	543
	32	盐	S-T-	阵	594	729	570	522	681	722			32	盐	S+T+	言	723	659	641	549	684	643			32	盐	S+T-	烟	649	197	701	663	595	727			32	盐	S-T+	游	692	798	534	662	695	549	633
	33	竟	S+T+	净	540	780	465	495	716	716			33	竟	S+T-	精	557	700	522	516	776	657			33	竟	S-T+	淡	673	430	644	675	529	704			33	竟	S-T-	纯		530	511	528	548	493	623
	34	制	S+T-	知	533	630	608	392	875	687			34	制	S-T+	要	568	649	519	532	688	628			34	制	S-T-	网	646	471	594	609	553	776			34	制	S+T+	质	563	540	525	526	714	471	617
	35	梭	S-T+	忽	681	925		523	778	1344			35	梭	S-T-	象	628		585	544	915	571			35	梭	S+T+	缩	829	512	656	760	695	989			35	梭	S+T-	所			527		645	499	718
	36	恋	S-T-	陡	518	649	372	549	620	836			36	恋	S+T+	炼	414	666	458	482	797	589			36	恋	S+T-	脸	668	497	668	587	587	653			36	恋	S-T+	阅	722	536	556	537	645	507	649
	37	寺	S+T+	四	633	612	537	443	711	1164			37	寺	S+T-	丝	803		545	498					37	寺	S-T+	块	785		371		553	878			37	寺	S-T-	扬	815		469		609	620	654
	38	域	S+T-	语	766	851	679	530	690	917			38	域	S-T+	趁	636	732	547	531	777	637			38	域	S-T-	勃	680	526	846	744	620	734			38	域	S+T+	浴	512	636	585	653	719	584	532
	39	怜	S-T+	成	608	671	621	560	697	676			39	怜	S-T-	秀	584	701	594	522	796	548			39	怜	S+T+	连	705	310	676	680	607	736			39	怜	S+T-	练	650		523	545	651	563
	40	析	S-T-	冷	273	789	594	390	665	782			40	析	S+T+	西	506	654	463	635	640	549			40	析	S+T-	戏	729	370	777	609	553	612			40	析	S-T+	香	744	398		457	668	475	622
	41	宛	S+T+	晚	588	785	493	418	753	739			41	宛	S+T-	弯	583	743	513	603	737	634			41	宛	S-T+	伞	710	496	460	661	579	690			41	宛	S-T-	钱	803	537	587	518	660	483	568
	42	额	S+T-	饿	638	770	655	546	685	790			42	额	S-T+	雷	715	692	569	610	627	647			42	额	S-T-	秋	692		763	649	594	802			42	额	S+T+	鹅	577	579	612	519	904	550	594
	43	延	S-T+	服	638	734	705	528		870			43	延	S-T-	思	676	639	585	618	721	653			43	延	S+T+	严	839	513	704	695	569	787			43	延	S+T-	烟		641	514	606	653	556	495
	44	杰	S-T-	肉	554	777	754	492	775	726			44	杰	S+T+	节		574	599	427	624	583			44	杰	S+T-	姐	695	231	614	570	605	832			44	杰	S-T+	舌	820	650	540	595	673	540	815
	45	祸	S+T+	或	554	426	586	418	707	776			45	祸	S+T-	活	585	671	498	570	736	566			45	祸	S-T+	办	665	497	652	552	575	731			45	祸	S-T-	时	680	498	491	534	630	526	549
	46	剂	S+T-	鸡		682	578	553	664	812			46	剂	S-T+	这	582	786	527	637		590			46	剂	S-T-	封	666	385	714	675	674	670			46	剂	S+T+	季	704	570	524	567	655	543	716
	47	恕	S-T+	顿		1774		520	692	1265			47	恕	S-T-	宫	594			772	725	562			47	恕	S+T+	树	713		877	575	567				47	恕	S+T-	叔			598	519	723	504	546
	48	饰	S-T-	知	550	657		487	882	724			48	饰	S+T+	室	590	579	500	477	654	488			48	饰	S+T-	时	578	471	658	513	549	615			48	饰	S-T+	就	716	485	467	503	596	512	668
	49	虱	S+T+	师	582	823	675	441	720				49	虱	S+T-	侍	598	610	490	474	1178	468			49	虱	S-T+	哥	897		731	1188	689				49	虱	S-T-	何	866	764	516	510	719	558	604
	50	卓	S+T-	捉	579	632	554	492	682	744			50	卓	S-T+	陈	581	703	552	523	735	557			50	卓	S-T-	竖	671	495	706	578	590	760			50	卓	S+T+	浊	602	551	567	535	568	485	557
	51	帚	S-T+	跑		1332		479	1215				51	帚	S-T-	阳	843		802			645			51	帚	S+T+	肘			1006	939	843				51	帚	S+T-	周		1018				765
	52	权	S-T-	类	529	643	569	441	576	728			52	权	S+T+	全	530	602	429	494	662	544			52	权	S+T-	劝	637	274	592	601	526	619			52	权	S-T+	存	718	557	277	542	580	527	691
	53	限	S+T+	县	510	457	497	511	538	648			53	限	S+T-	弦	585	644	486	519	792	582			53	限	S-T+	若	626		504	577	644	644			53	限	S-T-	环	681	624	498	497	554	476	659
	54	枕	S+T-	珍	606	703	533	393	761	800			54	枕	S-T+	股	558	1396	570	548	685	598			54	枕	S-T-	庞	639	508	652	632	588	719			54	枕	S+T+	诊		538	545	546	652	477	608
	55	彭	S-T+	斜	603	493	667	518	661	849			55	彭	S-T-	坚	608	687	521	594	756	579			55	彭	S+T+	朋	658	409	691	614	536	669			55	彭	S+T-	捧	711	637	584	541	648	559	693
	56	勿	S-T-	歹	590	752	562	452	584	898			56	勿	S+T+	务	663	550	577	534	603				56	勿	S+T-	武			607		606	654			56	勿	S-T+	寿	743		700	572	1053	572	708
	57	昔	S+T+	吸	546	330	520	548	783	717			57	昔	S+T-	戏	536	699	478	548	804	454			57	昔	S-T+	班	753	287	703	616	537	680			57	昔	S-T-	摇		502	509	489	640	491	396
	58	汁	S+T-	直	689	578	617	393	664	823			58	汁	S-T+	夸	218	1066	554	1041	874	636			58	汁	S-T-	扫	642	554	544	619	658	601			58	汁	S+T+	知	592	680	526	553	542	516	664
	59	役	S-T+	店	506	531	582	447	645	866			59	役	S-T-	罕	473	770	592	533	596	601			59	役	S+T+	亦	605	432	616	573	668	625			59	役	S+T-	衣	690	673	620	529	570	504	612
	60	毒	S-T-	乖	492	719	274	513	636	778			60	毒	S+T+	独	630	604	553	397		604			60	毒	S+T-	妒	611	514	570	594	544	659			60	毒	S-T+	伐	806		510	509	617	467	641

## Sheet: 200ms pinyin
List 1												List 2												List 3												List 4
				Participants												Participants												Participants												Participants
Item	target	condition	prime	1	5	9	13	17	25			Item	target	condition	prime	2	6	10	14	18	28			Item	target	condition	prime	7	15	21	23	26	29			Item	target	condition	prime	8	12	20	22	24	27	30
1	具	S+T-	jú	494	743	624	470	622	712			1	具	S-T+	shì	687	579	488	593	607	461			1	具	S-T-	qiū	739	677	541	763	777	490			1	具	S+T+	jù	539	530	519	617	485	538	596
2	封	S-T+	xī	531	1087	602	387	695	835			2	封	S-T-	míng	744	669	547	809	598	446			2	封	S+T+	fēng	767	574	606	481	796	546			2	封	S+T-	fèng	663	512	566	627	481	589	722
3	其	S-T-	hù	521	779	573	488		752			3	其	S+T+	qí	509	549		327	743	574			3	其	S+T-	qì	657	602	465	545	585	491			3	其	S-T+	yáng	562	568	525	841	554	628	549
4	焦	S+T+	jiāo	490	852	609	372	635	699			4	焦	S+T-	jiăo	623	599	512	569	672	416			4	焦	S-T+	shū	715	631	421	615	640	542			4	焦	S-T-	xĭ	577	489	519	596	523	594	540
5	丝	S+T-	sì	588	839	514	512	628	725			5	丝	S-T+	tā	624	560	469	578	688	538			5	丝	S-T-	gŭ	710	615	713	617	640	503			5	丝	S+T+	sī	779	514	703	530	573	737	457
6	食	S-T+	zuó	475	1053	520	471	687	600			6	食	S-T-	jiàn	652	587	496	507	746	530			6	食	S+T+	shí	634	636	338	510	675	466			6	食	S+T-	shì	520	437	449	505	437	489	560
7	填	S-T-	chāo	523	829	657	542	742	737			7	填	S+T+	tián	599	534	469	601	557	578			7	填	S+T-	tiān	668	626	433	503	621	538			7	填	S-T+	nán	551		556	612	556	584	600
8	礼	S+T+	lĭ	487	654	454	503	567	717			8	礼	S+T-	lì	587	544	520	576	616	550			8	礼	S-T+	zŏu	652	683	554	601	767	532			8	礼	S-T-	bìng	535	439	547	645	574	531	600
9	斤	S+T-	jìn	487	951	564	445	601	693			9	斤	S-T+	shēng	745	637	524		548	628			9	斤	S-T-	níng	755	437	551	568	612				9	斤	S+T+	jīn	462	456	520	652	502	583	664
11	羞	S-T-	tiáo	525	810	578	455	677	703			11	羞	S+T+	xiū	672	601	463	570	938	493			11	羞	S+T-	xiù	717	602	525	550	932	554			11	羞	S-T+	cōng	566	512	572	687	570	514	583
12	需	S+T+	xū	503	995	574	440	550	622			12	需	S+T-	xù	782	556	472	527	617	525			12	需	S-T+	qīng	717	593	498	564	654	510			12	需	S-T-	pěng	529	465	497	578	513	609	543
13	适	S+T-	shí	525	570	455	454	600	661			13	适	S-T+	mào	639	449	508	611	677	412			13	适	S-T-	să	866	547	547	597	652	369			13	适	S+T+	shì	572	468	489	528	496		579
14	兵	S-T+	zhū	505	831	719	512	642	770			14	兵	S-T-	biăo	603	648	529	600	590	603			14	兵	S+T+	bīng	751	679	501	503	673	476			14	兵	S+T-	bìng	538	562	478	544	459	542	640
15	器	S-T-	gē	506	834	506	408	599	718			15	器	S+T+	qì	638	599	522	567	761	550			15	器	S+T-	qĭ	636	758	545	595	620	503			15	器	S-T+	kè	568	500	561	586	549	506	546
16	幸	S+T+	xìng	509	654	524	443	593	691			16	幸	S+T-	xíng	622	571	436	536	641	470			16	幸	S-T+	sòng	831	449	617	583	655				16	幸	S-T-	guāng	552	498	538	577	521	591	608
17	户	S+T-	hū	519	640	547	396	739	669			17	户	S-T+	tàn	622	530	475	583	583	404			17	户	S-T-	tā	747	699	504	489	680	545			17	户	S+T+	hù	525	507	467	596	567	583	370
18	际	S-T+	kè	531	825	501	418	786	734			18	际	S-T-	măi	670	590	469	691	668	604			18	际	S+T+	jì	706	641	504	491	646	488			18	际	S+T-	jī	515	565	596	616	529	646	615
19	支	S-T-	wú	528	720	553	417	590	669			19	支	S+T+	zhī	876	555	498	645	562	538			19	支	S+T-	zhĭ	628	653	501	530	615	452			19	支	S-T+	gōng	584	504	572	603	500	592	646
20	钥	S+T+	yào		1706	465	597		762			20	钥	S+T-	yăo	747	611	602	717		578			20	钥	S-T+	dào	741		778						20	钥	S-T-	sī	743	542			841		990
22	援	S-T+	tián	551	1134	565	374	646	730			22	援	S-T-	lăo	681	668	555	551	593	441			22	援	S+T+	yuán	699	646	489	597	698	485			22	援	S+T-	yuàn	509	523	573	646	499	493	621
23	势	S-T-	chūn	502	613	558	409	589	427			23	势	S+T+	shì	546	525	464	621	631	404			23	势	S+T-	shí	680		429	501	636	501			23	势	S-T+	zhì	495	474	473	540	434	525	576
24	谅	S+T+	liàng	486	1365	486	491	739	829			24	谅	S+T-	liáng	714	463	504	892	564	604			24	谅	S-T+	pàn	807	588	525	581	634	507			24	谅	S-T-	zhuó	651	571	536	680	433	637
26	县	S-T+	yè	519	829	623	425	645	582			26	县	S-T-	lín	533	559	487	581	779	394			26	县	S+T+	xiàn	607	696	521	511	602	602			26	县	S+T-	xiān	466	580	542	699	499	603	520
27	尾	S-T-	qí	508	1089	681	516	640	684			27	尾	S+T+	wěi	575	554	517	530	534	459			27	尾	S+T-	wèi	677	520	310	508	646	505			27	尾	S-T+	qiăng	576	478	523	598	448	564	636
28	疏	S+T+	shū	495	741	529	441	796	610			28	疏	S+T-	shù	758	619	394	601	666	539			28	疏	S-T+	zhēng	803	681	572	578	674	534			28	疏	S-T-	băi	519	505	563	650	546	517	595
29	赤	S+T-	chī	555	531	373	410	631	633			29	赤	S-T+	jì	740	756	532	571	622	615			29	赤	S-T-	jīng	726	739		544	807	537			29	赤	S+T+	chì	477	449	341	496	472	540	565
30	戒	S-T+	shè	516	757	591	494	678	689			30	戒	S-T-	měi	597	631	521	697	710	562			30	戒	S+T+	jiè	703	644	456	533	734	467			30	戒	S+T-	jiě	485	496	553	592	585	574	378
31	兽	S-T-	chén	528	1180	625	515	893	655			31	兽	S+T+	shòu	607	526	443	575	571	388			31	兽	S+T-	shōu	664	526	377	495	592	505			31	兽	S-T+	cuì	497	485	521	599	530	503	697
32	盐	S+T+	yán	559	739	499	624	625	691			32	盐	S+T-	yān	530	501	452	574	587	414			32	盐	S-T+	yóu	646	681	531	445	820	489			32	盐	S-T-	zhèn	627	502	533	664	551	547	608
33	竟	S+T-	jīng	514	1270	606	490	561	784			33	竟	S-T+	dàn	723	639	506	587	560	440			33	竟	S-T-	chún	1035	600		538	650	531			33	竟	S+T+	jìng	551		514	569	345	532	602
34	制	S-T+	yào	538	744	528	438	666	687			34	制	S-T-	wăng	668	562	485	538		583			34	制	S+T+	zhì	712	586	575	508	652	497			34	制	S+T-	zhī	504	474	579	500	449	535	427
35	梭	S-T-	xiàng	538		519	586	862	778			35	梭	S+T+	suō	698	552	473	577	619	439			35	梭	S+T-	suŏ	857	824	507	620	637	586			35	梭	S-T+	hū	628	519				771	812
36	恋	S+T+	liàn	548	813	646	397	641				36	恋	S+T-	liăn	559	548	510	618	710	591			36	恋	S-T+	yuè	711	625	590	588	689	499			36	恋	S-T-	dŏu	552	590	522	614	691	571	501
37	寺	S+T-	sī	579	1053	998	450					37	寺	S-T+	kuài	505		498	677	662				37	寺	S-T-	yáng	922	726		584	816	505			37	寺	S+T+	sì	769	452	553	984	605	682	451
38	域	S-T+	chèn	600		580	463	741	724			38	域	S-T-	bó	404	626	512	441	701	632			38	域	S+T+	yù	716	628	482	585	711	568			38	域	S+T-	yŭ	617	527		669	681	585	590
39	怜	S-T-	xiù		1370	470	428	685	673			39	怜	S+T+	lián	575	543	512	593	650	579			39	怜	S+T-	liàn	685	747	492	553	657	518			39	怜	S-T+	chéng	552	475	511	586	551	468	619
40	析	S+T+	xī			578	409	853	654			40	析	S+T-	xì	717	593	468			560			40	析	S-T+	xiāng		906	360	579	928	553			40	析	S-T-	lěng	563	503	706	833	690	599	479
41	宛	S+T-	wān	518	1224	681	502	853				41	宛	S-T+	săn	1016	742	551	753	776	574			41	宛	S-T-	qián		630	605	694	704	549			41	宛	S+T+	wăn	498	543	500	593	680	575	638
42	额	S-T+	léi	551	889	557	488	688	726			42	额	S-T-	qiū	594	629	538	658	631	613			42	额	S+T+	é	638	727	575	540	745	467			42	额	S+T-	è	507	519	558	648	518	565	814
43	延	S-T-	sī	531	198	460	552	632	678			43	延	S+T+	yán	919	588	490	605	623	572			43	延	S+T-	yān	895	656	501	588	811	438			43	延	S-T+	fú	577	464	630	570	650	578	680
44	杰	S+T+	jié	508	690	553	347	630	687			44	杰	S+T-	jiě	666	498	509	594	639	444			44	杰	S-T+	shé	697	667	519	581	635	535			44	杰	S-T-	ròu	562	484	561	632	546	625	574
45	祸	S+T-	huó	537	749	511	387	716	459			45	祸	S-T+	bàn	425	649	589	519	640	493			45	祸	S-T-	shí	729	496	523	441	742	581			45	祸	S+T+	huò	546	515	426	586	517	463	525
46	剂	S-T+	zhè	531	773	563	357	614	687			46	剂	S-T-	fēng	588	627	515	604	678	409			46	剂	S+T+	jì	649	709	532	558	684	515			46	剂	S+T-	jī	505	459	580	557	478	586	570
47	恕	S-T-	gōng		1274			838	775			47	恕	S+T+	shù		879				523			47	恕	S+T-	shú	944		421	551	747	551			47	恕	S-T+	dùn	527	523	1124			537
48	饰	S+T+	shì	572	561	461	395	690	641			48	饰	S+T-	shí	631	531	431	609		569			48	饰	S-T+	jiù	634	600	530	527	642	515			48	饰	S-T-	zhī	472	447	521	529	464	575	583
49	虱	S+T-	shì	542	1402	521	490					49	虱	S-T+	gē		631	474	568	775	489			49	虱	S-T-	hé		818	528	558	687	700			49	虱	S+T+	shī	535	421	611	781	478	533	671
50	卓	S-T+	chén	561	531	512	361	675	737			50	卓	S-T-	shù	622	672	587	550	585	375			50	卓	S+T+	zhuó	685	629	483	530	694	526			50	卓	S+T-	zhuō	535	417	499	674	493	469	548
51	帚	S-T-	yáng		1854				1486			51	帚	S+T+	zhŏu			561			742			51	帚	S+T-	zhōu			794	671	876				51	帚	S-T+	păo	555					465
52	权	S+T+	quán	466	729		453	615	644			52	权	S+T-	quàn	533	540	508	548	623	479			52	权	S-T+	cún	692	467	462	530	638	534			52	权	S-T-	lèi	559	452	495	547	465	462	548
53	限	S+T-	xián	517	710	400	484	656	749			53	限	S-T+	ruò	590	620	475	482	616	390			53	限	S-T-	huán	728	617	538	538	732	498			53	限	S+T+	xiàn	492	537	393	604	494	523	522
54	枕	S-T+	gŭ	519	847	584	275	800	735			54	枕	S-T-	páng	1036		465	648	800	574			54	枕	S+T+	zhěn	671	717	548	582	711				54	枕	S+T-	zhēn	553	490	577	633	562	584	630
55	彭	S-T-	jiān	547	1425	554	483	658	747			55	彭	S+T+	péng	626	773	468	620	608	423			55	彭	S+T-	pěng	697	631	500	551	689	471			55	彭	S-T+	xié	615	503	497	576	695	559	555
56	勿	S+T+	wù	500	676		518	801	638			56	勿	S+T-	wŭ		595	486	486	696				56	勿	S-T+	shòu		722	923	593	634	479			56	勿	S-T-	dăi		738	552	1203	547	689	616
57	昔	S+T-	xì	491	568	452	489	780	630			57	昔	S-T+	bān	640	660	508	548	707	516			57	昔	S-T-	yáo	785	671	571	591	641	515			57	昔	S+T+	xī		485	514	530	483	508	542
58	汁	S-T+	kuā	560	812	550	432	744	867			58	汁	S-T-	săo	711	633	519	1139	1085	620			58	汁	S+T+	zhī	769	666	599	630	607	554			58	汁	S+T-	zhí		490	607	628	547	568	581
59	役	S-T-	hăn	529	1184	704	507	753	788			59	役	S+T+	yì	514	594	438	553	641	540			59	役	S+T-	yī	666	637	467	562	595	330			59	役	S-T+	diàn	656	535	591	739	593	551	687
60	毒	S+T+	dú	522	755	618	306	552	721			60	毒	S+T-	dù	667	609	524	624	599	399			60	毒	S-T+	fá	690	675	548	573	721	557			60	毒	S-T-	guāi	626	504	575	616	574	633	585

## Sheet: Experiment 3-character
*Sequence refers to whether the participants finish the character list first or pinyin list. 1 means character first, 2 means pinyin first
		Participants
		Subject 1	Subject 2	Subject 3	Subject 4	Subject 5	Subject 6	Subject 7	Subject 8	Subject 9	Subject 10	Subject 11	Subject 12	Subject 13	Subject 14	Subject 15	Subject 16	Subject 17	Subject 18	Subject 19	Subject 20
	Sequence	1	2	1	2	1	2	1	2	1	2	1	2	1	2	1	2	1	2	1	2
Item Number	Target
1	句	644	690	675	613	589	520	487	714	408	689	443	482	557	553	603	773	541	494	475	566
2	峰	588	750	656	676	553	504	670	725	547	383	499	567	636	505.4	755	974	583	642	579	635
3	齐	632	626	729	443	650	809	491	588	536	671	416	531	635	532.5	543	739	631	605	472	530
4	娇	548	759	752	617	537	572	630	583	578	708	506	535	588	562	611	703	592	486	480	677
5	司	628	613	703	599	542	789	627	754	639	678	406	707	683	672	536	750	602	505	633	618
6	拾	508	690	725	560	522		518	612	517	631	445	609	560	525.9	532	570	224	467	405	593
7	甜	534	676	721	515	504	634	496	579	457	660	542	471	589	514	559	739	552	492	544	543
8	李	600	841	768	656	560	649	607	549	608	810	561	634	632	606.7	616	779	573	613	516	593
9	巾	569	763	658	375	644	624	505	838	458	834	489	670	587	746	600	835	579	566	471	661
10	修	689	716	635	693	612	671	522	690	424	307	425	555	548	729	580	749	440	488	433	530
11	虚	642	682	674	575	557		524	503	621	678	408	637	657	250.9	550	680	623	524	455	541
12	室	567	678	684	619	522	548	505	705	483	367	402	544	555	596	611	661	479	608	471	555
13	冰	658	1041	1074	643	556	711	689	627	448	1389	435	597	648	537.8		790	620	131	511	1584
14	泣	621	678	705	105	564	696	548	617	471	748	581	595	644	713	377.3	791	633	618	580	502
15	性	557	661	745	636	552	615	648	465	556	793	514	514	630	619	643	587	585	484	502	524
16	互	669	718	697	637	558	653	635	639	499	434	515	645	582	749	610	822	635	617	442	661
17	计	501	585	720	598	460	632	502	616	452	709	477	514	519	578	608	584	597	532	428	553
18	之	485	596	638	558	458	505	514	652	484	665	487	513	501	557	571	600	551	536	475	512
19	药	621	652	698	598	489	511	512	656	482	621	451	505	567	647	568	649	447	504	469	591
20	原	520	643	637	498	487	521	494	751	429	580	481	512	514	547	583	614	562	463	425	584
21	室	466	593	690	537	536	554	479	520	513	641	445	523	525	522	621	598	489	471	419	461
22	亮	614	660	691	592	533	536	574	660	565	620	541	586	589	691	605	707	490	657	449	549
23	线	614	770	688	612	595	486	630	846	500	621	592	538	641	675	551	847	509	544	479	544
24	委	551	688	713	641	606	556	572	564	549	708	511	534	519	596	605	576	535	531	546	523
25	舒	587	759	672	571	619	798	514	545	480	677	489	563	558	529	500.6	637	559	419	489	566
26	斥	492	674	970	584	561	640	602	543	524	472	524	509	541	513	629	669	481	596	452	638
27	借	594	797	646	633	573	581	577	659	532	653	508	612	559	672	645	726	584	579	496	674
28	寿	558	639	689	563	511	564	506	529	500	625	530	474	568	549		658	572	467	551	535
29	言	560	685	653	529	525	537	522	684	489	609	435	534	519	519	571	715	543	574	438	637
30	净	552	828	774	546	535	581	599	521	476	719	505	548	594	537	628	762	556	527	482	572
31	质	599	697	1015	582	507	613	503	555	504	694	543	489	611	480	675	589	518	620	455	564
32	缩	649	1057	838	610	681	795	623	596	593	700	645	548	575	722	597	676	613	734	523	560
33	炼	625	778		612	620	544	536	619	456	339	477	569	530	566	531	688	476	570	458	546
34	四	669	631	744	676	527	697	613	715	642	732	471	600	639	671	368.4	737	616	508	527	535
35	浴	605	855	633	603	533	492	531	594	486	734	501	526	565	641	609	646	519	535	500	607
36	连	515	822	708	669	588	531	538	691	511	649	489	636	614	613	918	847	579	604	480	542
37	西	634	649	705	616	528	794	506	639	424	671	599	584	496	783	574	917	660	678	581	495
38	晚	489	696	634	531	520	488	469	665	491	659	482	593	580	557	579	533	496	527	468	556
39	鹅	619	701	757	578	584	484	545	686	472	689	477	514	658	563	601	723	532	529	450	667
40	严	587	700	660	703	637	534	622	724	553	652	500	575	574	684	653	612	576	623		593
41	节	541	780	684	611	533	587	605	569	457	765	569	615	617	604	513	540	523	540	512	517
42	或	602	700	677	544	613	567	579	618	489	711	543	625	601	682	602	796	572	561	565	622
43	季	579	646	694	177	485	659	458	605	517	687	544	510	591	499.5	529	640	494	503	451	558
44	树	516	782	692	555	505	503	472	628	586	611	454	553	551	479.3	625	621	855	437	455	531
45	室	560	675	753	541	551	2160	486	705	541	719	452	468	536	479.5	552	629	596	489	404	482
46	师	759	967			867	633	653	641		988	560	531	689	675	693	803		765		692
47	浊	645	850	752	668	670	584	600	709	720	769	927	593	651	661	828		479	688	526	2592
48	肘	607	686	685	678	589	663	545	665	534	668	562	555	644	743	597	635	660	643	579	235
49	全	609	695	685	574	568	594	602	679	486	697	572	669	585	653	572	926	491	548	496	623
50	县	593		892	634	652	512	521	622	551	542	426	582	637	619	605	901	624		408	497
51	诊	521	748	670	549	527	494	558	525	433	717	482	542	541	569	566	626	522	541	489	545
52	朋	639	786	644	589	539	700	523	670	449	579	540	609	694	480.9	598	824	575	712	532	620
53	务	621	718	996	601	654		711	600	657	501	509	570	779	616	684	795	694	601	669	699
54	吸	538	682	731	648	561	660	592	618	470	694	543	507	584	600		835	545	582	521	649
55	知	580	685	632	574	513	525	539	779	495	703	469	583	549	556	650	676	489	566	494	656
56	亦	626	707	708	857	460	498	489	628	476	721	502	568	582	680	586	628	561	516	441	501
57	独	580	730	796	630	523	508	509	754	554	790	498	614	610	656	676	616	599	587	445	721
58	局	561	633	708	532	541		512	651	537	623	429	649	567	779	546	782	625	504	450	568
59	凤	517	645	800	680	561	646	543	546	491	754	513	571	609	566	530	765	579	626	471	607
60	气	661	629	620	661	607	656	588	813	598	667	704	658	597	693	525	801	554	655	466	516
61	角	522	699	922	480	486	631	484	467	439	660	528	523	586	483	617	561	598	500	451	589
62	四	548	696	698	620	562	497	460	549	478	730	479	461	587	605	869	816	539	472	540	587
63	室	533	646	747	623	448	532	522	676	478	708	549	697	600	637	567	663	511	530	450	687
64	天	613	702	688	568	637	539	450	675	468	792	490	587	573	680	674	734	531	585	447	224
65	丽	628	698	696	632	548	580	554	655	531	683	460	640	577	624	665	746	558	581	443	605
66	进	636	671	617	571	485	510	533	639	457	639	563	608	633	555	553	733	622	546	430	566
67	秀	614		629	610	668	523	464	695	481	647	566	557	558	561.1		758	607	560	431	696
68	续	604	736	800	516	486	736	580	558	543	647	426	578	535	477.1	526.8	568	640	526	423	500
69	拾	513	645	729	557	449	512	560	717	492	873	460	579	582	674	550	555	621	513	446	535
70	并	575	770	680	507	547	492	510	583	515	678	437	579	561	552	558	805	609	629	453	613
71	起	650	739	596	592	544	575	516	590	472	607	531	542	670	745	616	790	846	516	485	2
72	形	648	667	652	572	593	566	559	671	472	588	511	511	610	652	580	617	508	584	413	574
73	乎	584	644	792	624	719	839	599	703	554	769	479	565	570	765	562	847	602	647	525	586
74	击	577	691	627	571	595	536	497	631	302	656	482	535	553	693	609	679	468	526	465	571
75	止	550	628	667	598	564	473	554	619	477	647	486	516	577	599	542	652	553	539	478	577
76	咬	484	627	687	570	576	561	504	585	477	632	599	492	550	547	550	647	567	510	478	520
77	院	581	789	709	578	592	600	547	638	503	650	597	606	693	595	546	538	485	627	620	557
78	实	705	653	421	567	477	560	488	793	444	460	448	487	516	605	577	681	552	471	404	503
79	梁	552	539	728	596	509	636	528	692	568	681	505	549	549	558	577	713	519	558	427	578
80	先	598	679	690	567	610	697	614	559	549	663	611	644	564	666	533	715	546	654	566	535
81	胃	515	706	702	566	527	394	546	585	522	679	505	546	568	565	601	549	511	463	499	575
82	竖	510	593	651	543	473	478	469	647	367	629	507	471	471	484.3	588	540	519	469	430	600
83	吃	519	648	698	272	602	13	550	576	482	692	537	556	601	780	604	590	561	636	506	645
84	姐	602	728	595	600	529	547	474	582	423	626	450	562	611	513	612	570	558	449	414	548
85	收	580	650	643	597	536	516	546	779	482	641	474	543	557	581	596	579	492	543	416	699
86	烟	641	725	745	538	546	520	645	725	529	774	441	573	548	798	590	670	751	725	459	695
87	精	650	671	628	552	562	587	45	611	445	339	485	533	519	715.7	605	599	495	496	468	601
88	知	640	687	600	647	551	510	625	804	473	612	473	660	516	694	680	589	504	536	172	650
89	所	507	609	772	622	474	529	545	601	443	738	481	526	542	561	547	599	522	584	440	583
90	脸	628	709	616	584	501	628	530	421	469	633	421	604	663	706	573	662	670	688	563	523
91	丝	529	624	712	605	582	534	569	597	443	724	479	473	547	593	554	573	498	604	467	633
92	语	555	1020	980	664	551	584	588	620	489	717	530	538	535	624	650	541	470	515	487	584
93	练	678	673	745	576	523	543	587	619	475	659	569	714	659	764	539	716	555	475	494	538
94	戏	513	601	720	550	563	1196	568	565	513	794	536	602	506	586	586	540	573	571	483	518
95	弯	542	653	701	581	429	584	512	632	419	714	418	491	548	555	685	567	519	503	480	515
96	饿	510	630	656	558	500	571	518	663	499	699	422	531	536	567	564	595	557	577	436	580
97	烟	577	627	679	614	277	617	461	572	546	685	486	573	581	608	624	714	513	539	456	582
98	姐	655	740	631	654	473	546	637	679	514	638	543	756	616	643	598	686	470	619	366	518
99	活	665	724	667	636	31	554	604	579	591	679	587	673	583	686	650	635	621	625	460	574
100	鸡	574	606	583	510	491	637	488	512	477	716	430	471	654	729	511	668	591	454	481	485
101	叔	574	682	661	586	471	456	492	598	525	595	489	591	557	754	562	545	622	513	452	517
102	时	550	1222	910	620	817	852	626	543	450		789	899		495	633	716	676
103	侍	559	738	656	750	566	655	524	552	477	728	457	629	542	714	669	782	522	588	457	594
104	捉	540	650	716	573	531	648	497	613	458	768	426	482	608	523	476	612	486	573	478	582
105	周	646	701	682	556	571	509	503	667	482	634	498	537	538	741	593	575	554	498	454	582
106	劝	613	773	618	592	669	535	541	751	523	633	580	682	620	760	576	806	681	523	467	700
107	弦	523	597	687	121	586	624	521	598	479	677	521	533	555	395.8	623	602	589	555	524	618
108	珍	608	697	622	642	550	933	601	538	498	770	550	565	533	520	546	608	1023	642	503	562
109	捧	539	752	728	675	537	507	513	548	518	628	446	522	556	566	543	624	500	571	465	562
110	武	675	709	680	555	564	466	600	553	445	608	608	536	684	729	570	776	611	478	537	512
111	戏	543	644	769	597	543	578	524	528	515	781	486	494	2679	528	524	562	504	530	472	543
112	直	501	594	703	535	494	531	541	585	481	666	435	525	501	568	583	573	486	510	448	552
113	衣	545	999	1265		640	590	667	674	571	892	575	641	658	666	717	627	579	604	618	698
114	妒	590	687	621	545	549	637	554	582	473	664	483	581	624	763	566	709	590	522	475	506
115	视	536	661	666	578	523	534	509	606	503	624	468	569	571	627	788	667	598	453	466	556
116	息	617	859	811	532	553	646	599	629	636	688	498	544	547	507		615	615	423	469	467
117	阳	542	619	746	590	527	622	476	583	492	723	474	463	523	581	615	543	559	493	417	522
118	疏	594	1018	901	580	600	572		762	253	803		874		730		878	650	795	479
119	她	602	631	709	632	511	483	516	578	481	639	460	532	524	561	546	675	578	475	494	558
120	昨	492	698	670	584	545	547	561	678	412	685	463	646	537	606	854	605	524	483	425	548
121	男	553	648	618	663	483	517	464	559	474	561	406	510	617	518.2	557	549	521	575	382	530
122	走	563	672	746	617	554	592	518	557	551	701	524	516	574	594	584	592	509	507	473	556
123	升	589	763	702	149	517	514	490	669	463	719	436	540	611	573	569	769	549	485	478	606
124	聪	617	653	649	584	628	740	450	598	502	616	440	527	643	865	561	793	538	487	444	647
125	轻	491	671	619	544	527	526	525	534	495	708	477	517	513	574	522	607	534	467	468	474
126	冒	575	724	739	542	543	113	517	472	474	740	485	566	582	537	642	656	578	559	459	610
127	朱	465	634	722	587	551	568	486	544	522	640	533	543	549	496	508	572	625	477	493	574
128	课	669	716	615	644	523	613	599	721	401	634	475	493	623	648	674	800	529	592	570	612
129	送	614	693	673	573	622	545	554	644	523	677	551	557	491	524	661	626	542	447	465	537
130	叹	500	636	740	594	505	621	508	561	468	623	498	515	502	482	568	539	568	553	439	527
131	克	559	671	615	613	525	496	626	691	457	666	548	652	523	580	579	541	574	512	433	579
132	公	583	711	630	545	526	473	501	608	458	785	439	541	564	534	569	630	492	543	436	663
133	到	537	622	677	551	547	534	496	686	502	626	456	480	518	585	567	639	572	531	465	513
134	甜	521	667	648	528	538	570	468	578	468	684	505	487	622	476	570	781	717	501	604	572
135	治	582	690	925	611	565	636	533	583	474	708	497	564	533	621	617	639	510	537	460	565
136	盼	628	798	763	630	263	612	584	578	554	682	492	543	577	538	602	557	518	533	491	595
137	页	492	579	696	540	526	579	482	541	483	604	430	502	521	596	560	583	546	452	447	486
138	抢	568	626	690	532	500	475	532	601	492	632	520	566	575	611	555	577	518	519	482	669
139	争	577	664	825	597	528	634	535	544	501	655	496	539	623	491		709	537	551	542	647
140	既	527	748	838	580	637	594	525	554	518	986	470	582	573	625	788	556	481	645
141	射	630	806	760	634	603	564	648	575	503	734	504	596	618	640	594	762	588	529	494	618
142	脆	553	728	584	585	465	530	542	549	441	656	556	502	498	540	567	645	576	438	439	463
143	游	615	793	903	617	644	466	624	563	469	695	501	657	573	668	673	1097	571	573	456	719
144	淡	531	692	736	588	552	550	555	672		786	519	557	596	726	751	681	567	615	557	639
145	要	501	584	685	563	519	525	500	548	509	649	476	498	570	533	483	605	530	476	439	502
146	忽	556	939	714	592	535	491	559	616	470	675	496	547	575	592	544	694	537	522	496	513
147	阅	607	640	578	624	469	555	500	811	459	709	492	494	564	499	537	886	563	545	432	527
148	块	546	695	867	563	563	658	542	544	462	728	446	633	521	523	634	604	520	547	447	827
149	趁	613	626	702	606	532	613	492	557	454	445	516	478	533	505	629	601	475	483	422	570
150	成	536		841	554	563	709	543	537	547	652	386	701	665	543	513	886	649	613	550	473
151	香	622	697	696	562	685	681	789	737	588	780	521	595	618	698	571	682	572	572	484	677
152	伞	598	642	707	566	458	597	505	703	507	679	420	495	529	563	624	571	533	505	481	516
153	雷	656	779	577	670	532	544	782	619	594	714	531	598	600	759	638	775	756	704	541	701
154	服	559	696	713	613	480	719	519	573	479	665	484	586	584	572	563	531	607	471	434	514
155	舌	583	828	692	585	584	480	636	682	463	654	526	546	581		602	636	539	567	466	617
156	办	569	625	708	612	554	496	481	654	445	721	505	522	512	608	601	665	504	529	412	636
157	这	587	689	783	577	488	557	575	597	513	715	484	557	533	542	597	559	522	570	485	561
158	顿	515	618	684	546	571	594	473	497	473	688	456	462	519	655	552	647	504	394	431	514
159	就	480	590	627	398	541	466	499	660	467	489	494	552	535	612	565	638	523	520	485	586
160	哥	620	713	736	595	530	449	499	612	478	639	484	518	536	529	591	612	538	490	434	582
161	陈	559	676	670	552	569	477	493	701	490	654	481	505	486	531	613	649	475	470	429	520
162	跑	589	666	699	523	8	706	576	570	472	620	471	519	560	542	536	691	581	524	492	539
163	存	580	633	754	618	518	568	610	562	514	657	465	556	583	626	573	560	591	565	429	527
164	若	586	771	668	623	491	510	577	646	474	734	484	575	579	573	586	789	518	535	521	556
165	股	594	763	898	279	676	1019	587	625	494	682	592	625	655	799	550.8	781	684	718	661	303
166	斜	581	579	740	554	472	635	500	578	501	603	493	586	523	523	577	551	559	447	427	517
167	寿	527	723	740	567	538	266	534	669	453	746	497	564	539	577	637	612	547	565	464	673
168	班	643	697	701	552	548	588	516	881	479	467	502	511	499	507	668	596	545	501	447	486
169	夸	605	658	706	575	522	642	501	657	459	714	495	517	572	614	550	644	481	492	461	551
170	店	626	840	699	714	636	642	757	691	573	735	560	662	645	631	715	909	542	543	559	698
171	伐	598	613	652	535	546	681	500	505	444	658	482	545	644	558	646	647	555	518	477	560
172	秋	502	601	679	573	538	528	502	586	462	625	455	495	571	563	573	638	515	540	448	529
173	明	585	652	686	603	480	636	547	470	549	621	496	598	601	632	539	644	573	600	433	485
174	互	641	708	691	550	591	543	452	608	435	578	701	524	629	711	624	812	519	728	683	593
175	洗	531	655	748	586	513	681	487	663	492	606	531	535	560	649	609	726	513	567	448	576
176	古	580	721	760	608	565	664	545	641	589	881	475	624	584	671	655	679	647	622	504	596
177	渐	621	713	689	579	490	547	560	649	472	644	453	625	510	546	690	736	586	587	427	556
178	抄	552	817	737	590	565	654	533	638	526	855	521	614	684	525	563	666	564	568	459	561
179	并	589	667	737	593	524	560	531	643	521	691	474	578	588	576	606	653	541	529	480	573
180	宁	608	695	746	586	571		494	739	490	621	482	485	500		608	797	491	515	488	542
181	条	491	945	937	568	515	491	669	571	462	617	435	567	561	646	619	690	548	535	461	606
182	捧	527	616	998	600	539	634	664	647	491	705	518	550	534	544	601	519	539	551	474	506
183	洒	658	830	360	687	690	605	869	687	364	915	537	781	577	679	584	933	552	682	523	550
184	表	579	685	743	551	509	523	485	569	483	640	611	497	501	529	567	625	531	517	569	538
185	割	564	650	668	624	522	562	595	789	530	654	536	551	556	565	621	752	583	574	506	589
186	光	520	623	608	559	489	575	471	565	452	618	485	570	504	529	594	609	477	480	439	214
187	它	549	626	703	534	521	537	480	560	487	629	457	504	504	605	505	659	529	490	428	525
188	买	508	603	732	424	574	500	530	537	464	687	471	523	494	536	510	541	535	483	481	258
189	无	552	630	634	584	526	454	533	587	468	695	478	500	514	562	536	680	516	603	426	553
190	思	637	624	756	624	601	734	646	648	626	765	458	635	633	748	560	714	582	646	601	690
191	老	646	663	707	542	471	627	557	630	475	644	523	521	571	512	517	578	594	504	474	567
192	春	486	545	583	513	494	400	517	541	469	645	388	516	549	542	570	604	517	450	456	482
193	啄	604	774	632	612	534	536	571	699	486	773	483	552	585	575	648	688	647	594	480	658
194	林	526	650	809	598	563	547	540	416	483	757	599	531	519	560	559	730	519	510	465	665
195	其	545		753	651	592	561	601	601	478	602	476	522	657	572		526	515	514	438	593
196	百	611	666	790	573	565	487	525	580	566	665	439	580	633	732	561	688	575	626	501	718
197	经	525	688	649	566	489	544	518	656	514	677	450	600	552	527	570	607	637	529	462	518
198	美	549	649	697	590	532	657	524	630	448	752	533	515	579	647	539	781	665	584	489	628
199	陈	529	589	695	571	573	624	508	590	492	632	460	505	514	529	598	659	503	457	438	486
200	阵	486	667	809	520	547	538	496	511	468	642	482	571	551	567	525	557	634	587	467	594
201	纯	538	602	729	619	552	623	565	643	471	742	515	654	586	589	611	570	510	605	478	672
202	网	527	872	795	550	520	603	572	510	525	783	509	512	603	526	610	512	581	471	494	325
203	象	584	659	663	596	514	534	544	789	503	357	482	491	505	525	594	757	488	500	476	601
204	陡	557	624	778	678	488	651	478	708	541	674	618	606	574	673	618	652	630	614	477	551
205	扬	609	879	797	615	551	601	595	688		730	650	605	629	587	825		622			619
206	勃	554	666	671	645	564	1106	501	613	489	663	625	774	591		602	652	605	540	449	537
207	秀	543	810	732	636	642	625	636	539	548	865	688	577	651	552	579	770	590	576	521	698
208	冷	592	721	659	567	561	458	555	572	472	695	605	587	613	658	552	742	574	499	461	574
209	钱	548	651	664	600	551	551	525	647	422	623	417	532	527	587	591	650	537	476	443	594
210	秋	612	665	758	579	596	685	527	539	534	719	462	573	597	536.9	593	632	612	513	469	629
211	思	585	664	711	608	547	575	465	605	437	768	427	471	533	552.8	631	794	576	540	480	575
212	肉	752	704	617	743	613	597	628	830	551	662	514	685	662	726	643	679	591	661	589	583
213	时	536	553	646	523	622	555	532	645	451	604	499	501	587	561	593	642	604	514	486	491
214	封	551	649	605	487	478	448	472	600	495	559	422	636	518	452.3	694	550	498	442	393	505
215	宫	569	820	1338	586	614	640	614	564	501	803	555	563	653	600	607	667	578	633	591	630
216	知	530	687	673	550	575	554	492	792	465	661	454	491	626	575	546	640	552	476	471	516
217	何	543	700	553	540	478	303	476	786	440	732	450	563	542	589	657	625	448	533	472	752
218	竖	532	619	694	631	590	628	493	535	565	706	574	718	568	594	617	619	671	471	468	518
219	阳	815	1444	829	604	513	517	754	570	503	707	509	573	846	681	637	600	618	541	450	896
220	类	581	606	634	568	486	537	546	795	497	375	441	531	613	747	576	794	449	499	444	567
221	环	553	649	718	615	576	567	565	640	408	686	507	534	503	560	546	508	468	471	468	564
222	庞	565	690	863	76	466	690	622	585	544	767	523	588	596	632	729	602	621	584	403	611
223	坚	675	663	1061	598	877	681	1603	633		950	571	575	591	574		681	601	537		780
224	歹	638	796	775	781	547	628	607	455	532	668	535	608	573	664	798	647	582	632	492	653
225	摇	603	703	803	618	548	647	819	606	536	779	498	575	556	576	620	640	572	551	532	666
226	扫	616	690	717	615	552	566	640	721	479	781	561	609	627	689	624	938	601	623	524	550
227	罕	616	813	782	553	633	669	600	617		750	525			500.9		797	528	579	461	554
228	乖	588	665	709	628	491	508	572	745	493	666	513	540	543	500	582	667	555	531	451	571

## Sheet: Experiment 3-pinyin
		Participants
		Subject 1	Subject 2	Subject 3	Subject 4	Subject 5	Subject 6	Subject 7	Subject 8	Subject 9	Subject 10	Subject 11	Subject 12	Subject 13	Subject 14	Subject 15	Subject 16	Subject 17	Subject 18	Subject 19	Subject 20
	Sequence	1	2	1	2	1	2	1	2	1	2	1	2	1	2	1	2	1	2	1	2
Item Number	Target
1	jù	543	874	720	847	664	1077	701	713	612	759	517	745		698	701		861	588		706
2	fēng	643	873	897	883	936	807	704	479	751	752	521	814	671	726	675	1060	630	618	500	671
3	qí	576	790	642	630	784	821	585	544	544	748	465	683	615	697	537	675	779	515	543	792
4	jiāo	602	877	637	1021	1262	755	735	527	575	1036	478	618	646	728	620	1119	762	752	609	693
5	sī	598	825	592	746	599	719	642	526	756	761	539	729	704	734	638	831	697	747	454	725
6	shí	729	811	620	799	654	578	573	442	577	693	465	631	586	507.8	577	1086	751	485	483	675
7	tián	594	971	705	1170		622	660	498	646	845	495	607	635	659	603	760	647	538	557	636
8	lĭ	659	925	654	683	544	714	592	482	550	618	643	576	618	653	627	854	676	541	518	609
9	jīn	640	694	819	316	747	713	870	649	590	702	524	620	579	729	690	1106	800	427	564	617
10	xiū	685	705	700	866	910	748	676	650	537	766	473	669	600	596	574	889	647	534	564	532
11	xū	727	842	675		1300	766	947	560	747	780	430	841	685	732	615		1034	552	574
12	shì	659	802	863	715	694	529	530	560		687	627	616	721		607	1116		591	524	650
13	bīng	725	805	659	764	796	669	682	544	574	389	507	719	647	622	834	878	627	640	596	645
14	qì	586	673	623	662	760		643	624	538	700	459	555	588	522	649	870	745	632		714
15	xìng	693	763	625	797	795	575	658	650	463	834	608	700	680	772		1242	656	535	641	555
16	hù	652	726	700	540	654	633	796	548	620	689		619	586	593	604	878	674	499	440	495
17	jì	723	766	707	710	684	739	657	558	637	679	489	639	623	750	657		647	598	522	741
18	zhī	599	864	638	745	651	617	560	512	593	698	461	526	585	585		1164	625	590	524	624
19	yào	620	680	571	217	1661	592	660	506	535	791	433	561	776	619	660	933	712	612	547	544
20	yuán	588	849	681	805	937	586	631	606	592	777	495	602	620	623	625	744	615	486	541	558
21	shì	568	1125	594	753	868	720	729	523	544	717	465	542	626	640	632	922	807	503	494	616
22	liàng	557	700	566	295	1238	609	667	172	548	654	470	638	590		594	1022	731	542	457	537
23	huáng	657	854	682	364	905	684	661	615		806	558	607	612		716	1106	702	583	527	775
24	wěi	603	895	683	927	771	754	799	758	609	752	581	579	672		793	1021	734	566	663	567
25	shū	691	845	678	800			623	663	714	868	548	698	624	766	690	1310	724	512	670	615
26	chì	523	714	671	661	689	561	641	488	554	728	486	576	600	595	665		668	588	574	648
27	jiè	684	864	665	768	797	672	653	453	620	728	514	594	631	547.2	685		843	548	533	572
28	shòu	572	670	363	796	650	654	511	578	1252	730	495	561	579	591	626		531	559	515	665
29	yán	666	1057	752	1091	668	708	745	650	725	849	490	654	633	625			644	789	602	674
30	jìng	707	759	920	362	821	618	716	601	765	644	520	663	572	568	628	937	553	532	594	565
31	zhì	536	852	645	708	820	714	898	628	606	773	454	638	616	625	707	963	639	531	557	656
32	suō	590		664	666	692	591	711	513	571	754	502	543	555	629	599	1404	686	550	505	675
33	liàn	683		725		846	671	721	500	574	700	627	524	683		676	1111	695	723	626	576
34	sì	610	788	712	820	1199	702	772	592	587	837	477	661	611	613	664	1417	825	670	637	759
35	yù	635	678	643	662	753	771	756	684	614	930	489	659	698	711	626		824	706	618	647
36	lián	588	783	447	741	573		771	528	581	665	451	536	569	617		1538	643	667	479	572
37	xī	540	788	639	933	1120	687	631	553	675		495	606	593	635	646	1040	592	539	568
38	xīn	733	684	586	782	624	704	573	552	550	651	521	613	587	761		865	696	765	530	594
39	é	627	835	403	725	706	566	701	600	569	778	488	553	616	656	633	1223	569	600	557	601
40	yán	904	759	679	836	872	569	803	777		688	493	598	601	727	617	1051	637	710	566	725
41	jié	518	850	855	958	668	595	585	537	530	686	464	548	548	789	530	1027	525	614	546	588
42	huò	669	810	646	10	814	639	703	549	556	714	606	689	683	574	629	972	683	612	533	759
43	jì	619	898	715		676	624	859	519	560	911	490	612	573	623	547	1180	600	628	588	635
44	shù	601	715	879	776	711	845	648	789	641	872	534	714	622	1060	620	1141	755	774	524	664
45	shì	732	739	610	658	905	604	690	563	537	654	464	518	685	637	592	680	754	505	497	609
46	shī	555	659	677	664	677	646	535	501	638	876	520	625	577	544.4	602	986	637	574	485	540
47	zhuó	590	681	684	656	701	669	689	579	552	750	503	519	540	483.3	661	919	654	510	486	620
48	zhŏu	636	746	810		1126	622	757	654	585	788	506	809	656	649	718	939	572	619	561	779
49	quán	661	1052	924	545	1444	542	1196	556		871	485	729	697	649	639	1173	730	554	603
50	xiàn	687		625	850	1236	696	796	514	548	863	539	577	666	533	660	1110	703	574	529	675
51	zhěn	695	928	726	805	761	539	612	555	645	718	464	795	657	698	657		975	649	825	662
52	péng	675	727	607	727	827	624	615	617	588	772	494	700	637	598	696	1256	687	580	575
53	wù	612	786	709	425	670	572	777	496	627	926	473	568	627	580	631	831	643	543	492	692
54	xī	561	511	829	188	706	624	665	534	550	800	484	620	641	619	596	1177	679	518	523	651
55	zhī	660	707	626		662	738	654	585	650	709	602	702	711	774	620	1071	762	519	712	582
56	yì	545	766	641	705	655	496	706	480	522	737	499	556	597	595	611	1590	810	581	611	592
57	dú	637	730	677	152	1435	573	681	518	758	853	531	589	590	965	682	1169	924	567	610	800
58	jú	643	884	742		992	608	663	596	620	806	517	713	653	691	642	1095	776	592	965	713
59	fèng	749	1942	685	785	803	695	720	625	625	1005	544	726	625	681	699	976	735	700	554	761
60	qì	593	731	659	832	677	518	536	583	589	760	463	584	665	776	603		792	718	515	641
61	jiăo	744	884	847		788	844	695	557	603	339	552	721	613	738	620	1620	849	653	683	800
62	sì	736	726	748		994	739	880	671	736		582	725	717	683	601	971	748	728	468	760
63	shì	578	792	604	635	696	622	576	600	487	628	444	607	574	547.3	598	615	701	482	461	561
64	tiān	680	876	786			673	736	652	582	830	476	584	601	621	715	898	789	600		614
65	lì	542	757	774	691	637	692	619	771	593	805	578	618	648	610	620	1303	599	743	493	645
66	jìn	623	708	700	907	816	839	636		567	776	530	745	555	684	654		675	674	530	713
67	xiù	809	944	775	854	738	675	678	482	767	318	476	684	685	647	718		671	597	543	668
68	xù	643	907	692	753		637	590	490	529	711	581	586	730	635	639	773	771	511	583	623
69	shí	696	767	654	737	780	681	678	603	742	674	516	633	700	614	634	1135	810	612	556	396
70	bìng	732	689	619	693	881	553	560	490	505	780	534	603	587	508.6	607	885	734	462	535	544
71	qĭ	627	817	656	682	920	569	588	562	539	768	490	623	665	625	659	954	527	520	589	776
72	xíng	657	689	695	818	749	651	678	610		713	592	543	544	805	665	1594	677	539	490	613
73	hū	725	1283	670	785	829	674	656	700	883	805	650	694	645	793	771	1068	1149	627	660	715
74	jī	673	683	689	796	827	644	622	465	478	752	576	626	652	704	628	869	694	654	616	614
75	zhĭ	626	693	727	717	759	676	776	606	595	729	482	697	575	660	674	869	632	608	606	663
76	yăo	612	888	684	703	758	618	610	461	718	484	501	640	582	624		959		572	506	619
77	yuàn	602	1040		643	864	588	666	536	634	621	508	598	574	702	586	1039	673	531	571	741
78	shí	722	854	723	715	955	598	656	660	672	884	489	550	720	642	583	941	725	562	574	780
79	liáng	631	981	854	921	840	575	669	543	680	806	471	586	667	637	608	2009	789	706	571	703
80	xiān	610	986	664	776	592	637	647	513	529	672	418	536	506	515.8	661	1281	616	496	456	559
81	wèi	550	821	736	892	859	632	747	553	611	812	461	639	637	661	677	1466	715	585	567
82	shù	790	1030	753	991	756	672	820	528	752	1024	569	697	726	650	771	1815	889		713
83	chī	532	920	704	1042	687	728	502	692	700	801	552	636	622	698	579		641	687	535	656
84	jiě	622	755	691	680	568	559	653	542	598	722	528	574	615	599	639	1111	692	597	506	563
85	shōu	682	750	588	709	841	700	603	475	647	807	538	585	711	763	656	844	685	516	502	535
86	yān	508	786	537	671	839	568	631	593	635	757	416	664	597	597	633		691	618	547	658
87	jīng	637	888	696	706	734	523	662	628	628	778	572	625	633	684	614		757	588	517	705
88	zhī	694	977	1987	813	1086	986		551	659	772	436	769		518.5	713	1325	654	525	592	558
89	suŏ	627	1027	675	727	684	688	724	639	576	718	568	584	650	708	640	848	620	596	536	682
90	liăn	629	925	577	816	680	611	765	359	632	746	451	651	591	637	746	873	681	586	531	691
91	sī	643	902	747		802	852	1043	529	823	776	681		713	731	651	1512	668	645	672	719
92	yŭ	586	882	804	1211		696	575	548	635	918	480	652	604	631	629	1089	683	652	524	588
93	liàn	742	790	752		619	848	743	517	731	965	409	543	653	515	612	1285	694	738	596	760
94	xì	550	903	652	476	727	663	731	450	703	714	477	551	458	846	626		654	559	541	658
95	xìn	613	753	745		947	621	597	410	554		718	574	647	684	651	908	622	560	361
96	è	779	665	592	697	807	692	645	747	664	733	466	648	706	524.3	581	1012	763	609	528	601
97	yān	616	857	707	329	483	661	597	507	702	700	475		585	662	635	917	826	571	654	685
98	jiě	563	797	747	725	787	601	637	415	647	789	524	523		565	657	840	635	542	489	22
99	huó		845	629	840	728	708	721	620	583	821	495	644	567	733	685		686	479	510	787
100	jī	679	1204	1504	937	819	511	647	505	620		491	651	660	684	632	1109	630	616	638	683
101	shú	651	713	697	1004	842	704	715	727	697	834	467	814		576	701	1264	779	626	653	676
102	shí	710	692	667	278	760	571	624	473	539	705	483	581	577	559	630	1033	670	527		631
103	shì	667	660	578	375	681	580	608	541	517	676	476	583	563	557	626	1185		516	465	638
104	zhuō	580	702	380	634	619	561	715	509	564	638	390	576	559	612	588	850	730	448	486	566
105	zhōu	628	1050	626		1065		632	454	606	824	496	716	617	673	631	1351		544	574	826
106	quàn	621	731	991		1151	569		526	835	827	531	667	627	638	651	827	746	599	623	764
107	xián	724		917	770	1123	768	1513		742	1122	492	824	685	676	700	1264	916		901	855
108	zhēn	676	910	740	829	679	727	696	587	699	760	530	592	644	720	611	1697	761	621	534	771
109	pěng	672	750	695	680	965	764	650	595	584	820	480	659	597	641	713	1237	662	613	553	715
110	wŭ	800	854	1022	815	679	604	931	636	565	762	485		626	623	685	1206	565	509	525
111	xì	602	1203	820	1067	562	706		550		701	439	720	559	623	597	728	685	753	471	542
112	zhí	672	719	546	661	770	723	641	547	602	707	395	606	605	738	528	773	672	680	596	574
113	yī	681	809	714	768	1085	658	818	580	583	826	455	622	587	595	698	1196	730	590	520	631
114	dù	750	1010	611	670	872	604	624	574	662	638	598	634	597	730	823	1110	1110	617	530	620
115	shì	600	727	430	685	889	703	754	640	639	711	532	575	570	627	636	1267	902	616	563	646
116	xī	612	827	629	621	597	620	599	443	526	698	527	569	561	662	646	1018	654	489	451	608
117	yáng	628	720	727	905	661	649	574	563	454	478	572	658	662	541.7	528		616	786	515	648
118	shū	618	852	541	786	692	611	666	520	554	724	459	557	630	666	778	1000	670	519	521	671
119	tā	630	673	614	349	659	741	545	648	543	637	510	607	546	671		852	696	533	482	615
120	zuó	611	804	677	735	541	563	544	483	567	707	448	515	534	646	654	756	784	525	496	589
121	nán	667	962	740	815	655	605	749	926	638	716	581	584	567	686	658	1050	697	590	577	677
122	zŏu	681	984	816	708	764	585	650	723	619	354	553	622	578	630		945	582	401	577	636
123	shēng	724	1050	952	941	1583	719				757	476	703	660	698	721	1166	757	661	808
124	cōng	590	922	772	711	1336	707	828	601	712	688	482	603	585	580	660	1020	674	560	594	714
125	qīng	602	1099	722	1046		701	680	706	701	939	520	683	719	642	694	1686	708	560	640	747
126	mào	645	760	781	778	997	701	724	568	742	730	521	659	578	589	738	1466	672	574	342	795
127	zhū	610	833	674	395	955	639	663	581	792	815	537	642	584	646	723	1523	693	691	572	668
128	kè	673	713	383	658	884	723	950	540	899	664	477	624	627	583	643	959	659	574	554
129	sòng	586	722	541	810	1111	669	614	391	595	778	465	635	587	585		1199	658	571	523	682
130	tàn	534	642	586	667	579	616	556	492	534	710	434	585	580	600	574	784	558	522	528	519
131	kè	643	792	651	648	799	661	714	545	580	808	557	508	634	773	726	1691	655	679	480	535
132	gōng	599	982	692	424	926	720	628	534	594	697	517	690	714	746	741	965	813	538	569	679
133	dào	651	766	678	93	690	670	624	563	555	784	502	589	567	604	606	909	543	538	538	708
134	tián	671	760	707	905	703	615	661	573	553	825	457	875	560		599	1051	495	640	507	634
135	zhì	630	787	703	672	918	682	729	550	694	939	477	619	629	596		1299	616	676	531	688
136	pàn	581	687	718	317	912	575	587	631	554	691	457	531	575	551	639	1465	571	552	556
137	yè	653	1005	900	266	877	582	765	511	572	717	509	609	636	621	592	876	586	504		703
138	qiăng	539	636	648	439	651	732	671	652	666	753	498	617	561		653	1390	680	579	525	583
139	zhēng	606	745	680	832	1159	775	678	602	717	879	350	703	613	627	702	1026	833	612	604
140	jì	603	742	656	704	731	409	637	485	571	682	518	635	640	648	636	777	686	556	510
141	shè	547	685	657	260	692	563	673	565	488	753	557	606	622	561	647	852	805	554	518	767
142	cuì	662	1037	911		842	916	684	605		801	450	743	664	724	709	1488	972	574	674	706
143	yóu	680	841	747	805	1094	689	744	693	705	482	493	645	599	543	819	1118	640	578	624	764
144	dàn	605	693	570	626	841	634	739	565	537	679	512	659	603	635	599	1116	735	584	551	652
145	yào	666	896	646	1053	677	698	706	505	508	702	486	533	494	469.6	661.2		540	549	465	560
146	hū	546		722	983	1016	758	905	545	555	820	516	741	608	678	674	1016	732	644	554	736
147	yuè	601	962	949	786	1069	543	828	463	678	830	593	589	609	618		1001	669	500	582	265
148	kuài	546	634	722	770	610	688	575	520	629	800	488	601	577	577	600	918	597	529	536	677
149	chèn	653	727	661	821	770	461	660	509	609	677	555	675	620	774		973	713	612	592	576
150	chéng	572	808	753		687	570	753	450	562	825	560	539	583	694	591	827	760	514	654	212
151	xiāng	730	1666	1209	746	1156	645	787	702	596	1211	491	723	673	593	673		672	587		697
152	săn	674	1024	875	735	859	542	831	428		849	563	741	617	651	628	1147	674	616	545	706
153	léi	690	1055	874	788	1445	699	709	541	648	757	444	649	612	566	624	992	742	549	481	755
154	fú	646	835	819	606	781	757	748	535	613	890	528	629	649	671	696	931	733	659	527	694
155	shé	664	822	800	732	1004	742	641	723	739	898	556	708	660	713	720	1160	937	634	682	862
156	bàn	531	681	624	683	1337	655	732	621	577	708	526	549	587	639	632	919	622	543	564	665
157	zhè	693	768	668	814	589	675	675	630	698	758	491	644	583	735	718	1169	660	597	668	594
158	dùn	653	751	680	583	984	573	674	424	769	770	471	551	627	633	558		546	493	533
159	jiù	665	940	747	1171	907	587		641	818	927	397	678	681	647	620	1257	809	605	604	818
160	gē	684	621	580	737	707	631	672	667		521	434		651	598	710	1318	679	561		634
161	chén	648	1390	695	757	718	593	744	560	621	847	504	710	583	603	859	999	843	554		932
162	păo	688	910	826	884		959	794	469	675	859	499	815	637	657	659	1555	802	701	1096	972
163	cún	639	670	642	845	754	642	629	522	609	698	527	656	710	559	605	822	620	621	549	224
164	ruò	665	853	693	696	901	568	689	511	470	426	448	522	639	583	623	719	655	524	480	736
165	gŭ	626	1104	845	689	1005	633	926	634	1081	995	609	753	587	553		1109		747	741	872
166	xié	615	855	860				733	668	741	797	501	629	607	605	635		784	666	685
167	shòu	567	778	319	830	1030	661	927	542	665	697	488	687	595	695	697	1376	618	564	586	804
168	bān	570	736	730		753	568	627	544		774	504	600	604	580	584	501	645	669	559	661
169	kuā	692	845	755			655	590	552	698	787	506	734	692	794	576	1591	766	607	570	635
170	diàn	659	760	772	1084		663	835	574	699	928	542		678	586	578	804	704	727	537	743
171	fá	615	842	600	975	938		628	531	793	1160	505	690	581	630			546	551	637	916
172	qiū	571	1074	818	1080	1008	646	722	557	579	1028	575	714	592	603	621	1312	983	603	568	691
173	míng	645	724	728	1102	685	576	819	622	641	754	537	562	606	721	648	1489	498	823	581	679
174	hù	632	755	659	751	1028	650		556	839	724	426		581	678	674	946	1046	577	533	575
175	xĭ	659	839	736	817	729	665	623	840	571	874	527	610	592	725	702	1075	608	606	521	681
176	gŭ	591	696	639	780	765	709	726	526	573	755	573	644	643	541.7	560	1005	787	619	582	597
177	jiàn	741	813	651		663	660	647	609	776	705	588	579	704	765	612	1691		960	555	595
178	chāo	565	883	812		578	597	684	547	572	727	541	704	587	603	621	1162	605	609	573
179	bìng	566	811	708	698	920	575	675	510	719	824	511	773	579	590	779	1869	609	600	649	645
180	níng	633	727	669	773	809	647	770	875	578	897	524	658	640	611	825	975	618	629	616	875
181	tiáo	668	769	784	873	691	611	632	595	609	884	482	605	625	612	697	240	666	570	566	793
182	pěng	562	770	674	879		626	590	416	547	792	494	674	672	649	618	1854	577	640	536	760
183	să	700	802	721	845	652	657	914	612	645	732	647	661	602	703	718	1381	888	684	643	736
184	biăo	726	1087	722	861	807	636	702	632	661	1014	524	591	646	635	701	1448	329	599	637	618
185	gē	606	669	653	609	678	676	548	486	470	688	464	609	562	594	609	675	564	556	534	705
186	guāng	650	968	805	939	723	826	820	585	773	744	514	596	601	653	693	1895	656	614	678	683
187	tā	661	758	662	675	607	562	542	506	517	710	489	545	561	507	634	864	636	478	534	566
188	măi	610	1181	729		613	656	688	648		752	526	641	544	683		1046	714	594	667
189	wú	583	736	705	810	676	544	570	460	603	658	477	579	526		585	785	549	588	494	506
190	sī	542	1151	694	982	723	754	591	526	647	850	563	860	561	565	662	1222	647	712	523	673
191	lăo	604	962	764	594	648		535	539	503	774		552	567	582	676	988	754	495	539	553
192	chūn	686	1156	632	1138	904	625	669	467	583	778	508	617	658	566	601	1043	1089	538	539	601
193	zhuó	615	833	845		850	760	645	594	621	901	604	567	636	640			689	580	605	832
194	lín	586	911	586	619	731	644	673	530	560	848	460	549	597	575	580	1706	725	540	669	644
195	qí	616	783	722	797	680	654	682	514	798	816	547	670	618	648	599	951	707	514	572	751
196	băi	609	900	662	730	634	739	682	576	757	685	498	529	515	748		853	602	535	485
197	jīng	633	1022	784	1054	948	653	649	546		857	498	648	668	582	722		786	701	560	757
198	měi	703	871	667	908		724	681	558	676	793	579	769	597	738	683	1158	1307	628	592	687
199	chén	631	759	607	742	819	520	565	503	596	755	448	570	551	597	675	855	808	521	539	653
200	zhèn	627	737	637	778	767	587	669	545	511	662	504	620	622	616	693	811	713	552	564
201	chún	621	733	691	769	1031	680	711	589	604	833	496	726	634	615	669	990	676	606	583	872
202	wăng	748		673	1027	1050	623	727	576	540	737	455	832	641	614	707	915	940	520	519	722
203	xiàng	675	948	694	782	937	601	679	474	869	819	462		647	594	608	853	675	528	588
204	dŏu	833	1086	813	815	1362	852	786	605	649	883	467	652	706	791	625	1032	720	650	700
205	yáng	503	1233	693	1082		581	849	675		752	516	590	638	637	640	836	692	596		554
206	bó	604	713	649	754	749	888	652	514	638	688	489	572	627	634.8	615	824	775	535	548	630
207	xiù	562	864		453	829	549	684	392	615	695	496	655	688	583	637	823	775	972	598	595
208	lěng	771	942	616	210	831	701	630	569	517	789	519	732	651	697	617		908	652	589
209	qián	543	854	760	1071	861	652	878	525	614	732	480	596	543	655	642	978	559	664	521	611
210	qiū	648	815	1092	720		556	588	566	543	693	585	636	697	669	676		766	495	555	817
211	sī	782	878	400		734	741				880	438		688	724	758	1299	803	618	862	659
212	ròu	681	625	644	922	679	730	564	536	739	730	544	728	688	707	602	893	719	664	615	498
213	shí	678	800	1326	687	740	590	604		598	709	484		602	609		1064	802	691	558	727
214	fēng	694	970	611	920	629	637	606	466	526	635	468	584	527	505.8	572	1081	506	514	467	471
215	gōng	653	940	797	728	829	643	604	642	646	853	514	684	747	703	688	941	795	724	579	744
216	zhī	593	759	729	639	583	618	589	492	505	744	529	630	561	629	661	840	558	595	513	650
217	hé	612	652	645	790	613	652	491	541	533	727	492	618	545	632	625	801	744	552	545	596
218	shù	633	781	575	695	623	681	603	573	648	732	479	584	590	693	654	982	611	473	309	587
219	yáng	687	654	684	831	624	694	714	439	534	679	467	552	565		552	1064	681	549	452	581
220	lèi	598	697	874	757	807	815	688	709	616	697	479	536	577	623	637	977	658	583	525	622
221	huán	570	735	598	784	813	559	607	529	648	934	557	518	603	589	611	897	691	616	558
222	páng	660	1369	754	1171	685	719	693	557	570	781	579	773	618	601		1089	534	825	636	842
223	jiān	745	686	910	680	811	601	691	551	597	802	497	669	608	486	697	1258	728	495	575	658
224	dăi	627	815	734	681	596	772	759	699	653	660	459	588	625	749	722	1678	794	597	627	642
225	yáo	614	826	646		1615	717	714	647	1048	827	477	749	604	600	628	1081	623	554	553	730
226	săo	696	940	764	969	609	773	901	644	818	900	625	566	631	721		1263	686	697	643	617
227	hăn	652	1046	752	919		657	736	495	764	861			631	675	810	972	863	563	518	717
228	guāi	665	982	860	1317	1238	658	824	552		1010		647	523	598	779			838	870
